# Supplementary material for: Aurintricarboxylic acid is a canonical disruptor of the TAZ-TEAD transcriptional complex
Source: PLoS One. 2022 Apr 13;17(4):e0266143. doi: 10.1371/journal.pone.0266143 (PMC9007350; doi:10.1371/journal.pone.0266143)
Supplement: S1 Table — (ZIP) [file pone.0266143.s004.zip]

Archive with 2 entries (2 files):
- S1_Table_page 1.tif
- S1_Table_page 2.tif
