# Supplementary material for: Aurintricarboxylic acid is a canonical disruptor of the TAZ-TEAD transcriptional complex
Source: PLoS One. 2022 Apr 13;17(4):e0266143. doi: 10.1371/journal.pone.0266143 (PMC9007350; doi:10.1371/journal.pone.0266143)
Supplement: S2 Table — (XLSX) [file pone.0266143.s005.xlsx]

## Sheet: TC DMSO v. EV DMSO
Ensembl Gene ID	Gene Symbol	Log2 Fold Change	Wald Statistic	Uncorrected p-value	False Discovery Rate	Gene Type
ENSMUSG00000029838	Ptn	-3.4043	-50.503	0	0	protein_coding
ENSMUSG00000023886	Smoc2	-3.14191	-40.4744	0	0	protein_coding
ENSMUSG00000015568	Lpl	2.96088	44.61	0	0	protein_coding
ENSMUSG00000034656	Cacna1a	2.98831	38.6975	0	0	protein_coding
ENSMUSG00000001507	Itga3	3.01739	43.747	0	0	protein_coding
ENSMUSG00000046718	Bst2	3.04862	39.088	0	0	protein_coding
ENSMUSG00000028179	Cth	3.05417	40.9485	0	0	protein_coding
ENSMUSG00000030116	Mfap5	3.68068	45.1108	0	0	protein_coding
ENSMUSG00000039376	Synpo2l	4.66049	40.4484	0	0	protein_coding
ENSMUSG00000032372	Plscr2	4.92395	42.7032	0	0	protein_coding
ENSMUSG00000021403	Serpinb9b	6.21618	51.1095	0	0	protein_coding
ENSMUSG00000068876	Cgn	6.48531	48.5113	0	0	protein_coding
ENSMUSG00000028976	Slc2a5	6.72152	40.5494	0	0	protein_coding
ENSMUSG00000030498	Gas2	-2.57488	-36.5552	1.4737e-292	2.07623e-289	protein_coding
ENSMUSG00000022197	Pdzd2	6.21011	36.545	2.1384e-292	2.81186e-289	protein_coding
ENSMUSG00000042607	Asb4	-4.21211	-36.1705	1.76904e-286	2.18078e-283	protein_coding
ENSMUSG00000038296	Galnt18	-2.64016	-34.9084	5.54313e-267	6.43133e-264	protein_coding
ENSMUSG00000022150	Dab2	2.20443	34.8453	5.01503e-266	5.49536e-263	protein_coding
ENSMUSG00000061353	Cxcl12	-2.99727	-34.4034	2.24552e-259	2.33108e-256	protein_coding
ENSMUSG00000024678	Ms4a4d	4.33907	33.4615	1.75211e-245	1.72793e-242	protein_coding
ENSMUSG00000006445	Epha2	2.01034	33.3319	1.33432e-243	1.25324e-240	protein_coding
ENSMUSG00000037379	Spon2	-2.07898	-33.2933	4.81908e-243	4.32053e-240	protein_coding
ENSMUSG00000070348	Ccnd1	1.95858	33.1601	4.04416e-241	3.46813e-238	protein_coding
ENSMUSG00000030494	Rhpn2	4.54915	33.1537	5.00134e-241	4.11027e-238	protein_coding
ENSMUSG00000038618	Rassf7	3.36027	33.1275	1.19553e-240	9.43226e-238	protein_coding
ENSMUSG00000003518	Dusp3	2.33077	32.7819	1.06653e-235	8.09082e-233	protein_coding
ENSMUSG00000037411	Serpine1	2.22101	32.3372	2.09944e-229	1.53368e-226	protein_coding
ENSMUSG00000032060	Cryab	2.79661	32.1481	9.37551e-227	6.60438e-224	protein_coding
ENSMUSG00000067276	Capn6	-2.53536	-31.9101	1.93576e-223	1.31659e-220	protein_coding
ENSMUSG00000039883	Lrrc17	-3.38646	-31.8175	3.70582e-222	2.43645e-219	protein_coding
ENSMUSG00000028036	Ptgfr	-2.78684	-31.7861	1.00695e-221	6.40678e-219	protein_coding
ENSMUSG00000020846	Rflnb	2.43219	31.718	8.76287e-221	5.40122e-218	protein_coding
ENSMUSG00000028525	Pde4b	-2.81675	-30.9373	3.76551e-210	2.25063e-207	protein_coding
ENSMUSG00000027111	Itga6	2.01451	30.7052	4.84851e-207	2.8127e-204	protein_coding
ENSMUSG00000027832	Ptx3	-2.27451	-30.4058	4.60088e-203	2.59279e-200	protein_coding
ENSMUSG00000027313	Chac1	1.92004	30.3345	4.02664e-202	2.20615e-199	protein_coding
ENSMUSG00000047821	Trim16	2.07494	30.1799	4.3521e-200	2.32002e-197	protein_coding
ENSMUSG00000042622	Maff	2.2385	30.1191	2.7276e-199	1.41577e-196	protein_coding
ENSMUSG00000001864	Aif1l	2.87282	29.9437	5.31987e-197	2.69049e-194	protein_coding
ENSMUSG00000021876	Rnase4	2.24639	29.9384	6.22511e-197	3.0696e-194	protein_coding
ENSMUSG00000021390	Ogn	1.95963	29.8746	4.20647e-196	2.02362e-193	protein_coding
ENSMUSG00000037440	Vnn1	5.36405	29.7593	1.31461e-194	6.17365e-192	protein_coding
ENSMUSG00000024664	Fads3	1.69766	29.7065	6.32785e-194	2.90257e-191	protein_coding
ENSMUSG00000054855	Rnd1	2.75636	29.6152	9.52898e-193	4.27158e-190	protein_coding
ENSMUSG00000031530	Dusp4	2.15654	29.3583	1.87281e-189	8.20875e-187	protein_coding
ENSMUSG00000022742	Cpox	1.88645	28.9219	6.32715e-184	2.71297e-181	protein_coding
ENSMUSG00000021728	Emb	-2.32272	-28.8964	1.32483e-183	5.55977e-181	protein_coding
ENSMUSG00000055737	Ghr	-2.23594	-28.8924	1.48786e-183	6.11388e-181	protein_coding
ENSMUSG00000040856	Dlk1	-2.16618	-28.7846	3.34116e-182	1.34492e-179	protein_coding
ENSMUSG00000040511	Pvr	1.98195	28.7465	1.0015e-181	3.95073e-179	protein_coding
ENSMUSG00000073557	Ppp1r12b	1.97362	28.5816	1.13885e-179	4.40444e-177	protein_coding
ENSMUSG00000021831	Ero1l	1.80536	28.5382	3.93085e-179	1.491e-176	protein_coding
ENSMUSG00000022178	Ajuba	1.66309	28.3287	1.53137e-176	5.699e-174	protein_coding
ENSMUSG00000032679	Cd59a	3.04632	28.2499	1.42771e-175	5.21485e-173	protein_coding
ENSMUSG00000036553	Sh3tc1	6.01203	28.1894	7.88272e-175	2.82689e-172	protein_coding
ENSMUSG00000026014	Raph1	2.16146	27.9826	2.6437e-172	9.31151e-170	protein_coding
ENSMUSG00000047747	Rnf150	-2.33363	-27.8964	2.95014e-171	1.02085e-168	protein_coding
ENSMUSG00000033855	Ston1	1.85431	27.8296	1.89973e-170	6.4604e-168	protein_coding
ENSMUSG00000067586	S1pr3	-2.00045	-27.7406	2.26182e-169	7.56137e-167	protein_coding
ENSMUSG00000039081	Zfp503	-2.42243	-27.7343	2.69786e-169	8.86876e-167	protein_coding
ENSMUSG00000032291	Crabp1	-2.27019	-27.5714	2.4517e-167	7.92744e-165	protein_coding
ENSMUSG00000020524	Gria1	-2.33926	-27.5587	3.47725e-167	1.10622e-164	protein_coding
ENSMUSG00000062168	Ppef1	4.00342	27.3619	7.7877e-165	2.43817e-162	protein_coding
ENSMUSG00000024812	Tjp2	1.62995	27.1982	6.82191e-163	2.10243e-160	protein_coding
ENSMUSG00000032340	Neo1	1.92591	27.1927	7.91759e-163	2.40256e-160	protein_coding
ENSMUSG00000025069	Gsto2	2.63164	27.1811	1.08537e-162	3.24361e-160	protein_coding
ENSMUSG00000031383	Dusp9	2.06824	27.1377	3.53584e-162	1.04091e-159	protein_coding
ENSMUSG00000005397	Nid1	2.21861	27.0326	6.12498e-161	1.7766e-158	protein_coding
ENSMUSG00000028184	Adgrl2	-1.85031	-26.8912	2.78483e-159	7.96057e-157	protein_coding
ENSMUSG00000010751	Tnfrsf22	1.98762	26.854	7.56999e-159	2.13301e-156	protein_coding
ENSMUSG00000019889	Ptprk	-2.01915	-26.8408	1.08093e-158	3.00285e-156	protein_coding
ENSMUSG00000030772	Dkk3	-2.1165	-26.7886	4.38557e-158	1.2014e-155	protein_coding
ENSMUSG00000003283	Hck	4.73115	26.6353	2.65083e-156	7.16233e-154	protein_coding
ENSMUSG00000021281	Tnfaip2	1.79292	26.4748	1.89317e-154	5.04605e-152	protein_coding
ENSMUSG00000005360	Slc1a3	-2.87826	-26.4625	2.62099e-154	6.89287e-152	protein_coding
ENSMUSG00000039910	Cited2	-1.79231	-26.4193	8.22592e-154	2.13484e-151	protein_coding
ENSMUSG00000022893	Adamts1	-1.92776	-26.3893	1.81829e-153	4.65766e-151	protein_coding
ENSMUSG00000037887	Dusp8	3.15757	26.3552	4.46875e-153	1.13002e-150	protein_coding
ENSMUSG00000037892	Pcdh18	-2.14213	-26.1433	1.17369e-150	2.93036e-148	protein_coding
ENSMUSG00000040152	Thbs1	-1.85558	-26.0394	1.77376e-149	4.3732e-147	protein_coding
ENSMUSG00000037185	Krt80	2.41651	26.0363	1.92178e-149	4.67965e-147	protein_coding
ENSMUSG00000086233	Gm11816	2.77003	26.034	2.0394e-149	4.9055e-147	antisense
ENSMUSG00000027333	Smox	-1.99026	-25.9525	1.70239e-148	4.04554e-146	protein_coding
ENSMUSG00000039005	Tlr4	1.87391	25.9092	5.24407e-148	1.23136e-145	protein_coding
ENSMUSG00000028776	Tinagl1	1.69856	25.8471	2.62225e-147	6.08484e-145	protein_coding
ENSMUSG00000062300	Nectin2	1.93783	25.8324	3.83988e-147	8.80671e-145	protein_coding
ENSMUSG00000018143	Mafk	1.86563	25.7989	9.11263e-147	2.06595e-144	protein_coding
ENSMUSG00000027071	P2rx3	2.35601	25.7751	1.68732e-146	3.7819e-144	protein_coding
ENSMUSG00000025348	Itga7	2.4779	25.7246	6.19647e-146	1.37325e-143	protein_coding
ENSMUSG00000047139	Cd24a	-1.95711	-25.6664	2.77372e-145	6.07876e-143	protein_coding
ENSMUSG00000022090	Pdlim2	1.8217	25.4983	2.05792e-143	4.46049e-141	protein_coding
ENSMUSG00000056457	Prl2c3	2.31021	25.4826	3.07544e-143	6.59347e-141	protein_coding
ENSMUSG00000021959	Lats2	1.80989	25.4808	3.21677e-143	6.82231e-141	protein_coding
ENSMUSG00000029314	Gpat3	3.05928	25.3677	5.73863e-142	1.20413e-139	protein_coding
ENSMUSG00000000126	Wnt9a	2.60148	25.3237	1.75153e-141	3.63654e-139	protein_coding
ENSMUSG00000021306	Gpr137b	1.68638	25.3051	2.80718e-141	5.76759e-139	protein_coding
ENSMUSG00000048387	Osr1	-1.54747	-25.266	7.56122e-141	1.5375e-138	protein_coding
ENSMUSG00000021009	Ptpn21	1.51037	25.163	1.01913e-139	2.05115e-137	protein_coding
ENSMUSG00000033327	Tnxb	2.20565	24.9669	1.40086e-137	2.79096e-135	protein_coding
ENSMUSG00000039831	Arhgap29	1.72355	24.949	2.19149e-137	4.3225e-135	protein_coding
ENSMUSG00000041189	Chrnb1	2.74836	24.9152	5.09433e-137	9.94857e-135	protein_coding
ENSMUSG00000037613	Tnfrsf23	2.23584	24.6754	1.9632e-134	3.79629e-132	protein_coding
ENSMUSG00000038600	Atp6v0a4	5.42761	24.6493	3.74756e-134	7.1764e-132	protein_coding
ENSMUSG00000044337	Ackr3	-2.28499	-24.6337	5.49797e-134	1.04271e-131	protein_coding
ENSMUSG00000026475	Rgs16	2.83805	24.6014	1.22031e-133	2.29232e-131	protein_coding
ENSMUSG00000025185	Loxl4	1.94162	24.5382	5.78187e-133	1.07586e-130	protein_coding
ENSMUSG00000027208	Fgf7	-1.92091	-24.4769	2.60373e-132	4.79962e-130	protein_coding
ENSMUSG00000022324	Matn2	-1.56362	-24.423	9.74052e-132	1.77891e-129	protein_coding
ENSMUSG00000038112	AW551984	-3.03355	-24.384	2.52641e-131	4.57165e-129	protein_coding
ENSMUSG00000030351	Tspan11	-1.47138	-24.3791	2.84918e-131	5.10884e-129	protein_coding
ENSMUSG00000003534	Ddr1	1.70897	24.369	3.64217e-131	6.4719e-129	protein_coding
ENSMUSG00000020325	Fstl3	1.93644	24.334	8.5543e-131	1.50647e-128	protein_coding
ENSMUSG00000028633	Ctps	1.42119	24.2775	3.39173e-130	5.92022e-128	protein_coding
ENSMUSG00000026821	Ralgds	-1.84571	-24.2344	9.66247e-130	1.67178e-127	protein_coding
ENSMUSG00000028364	Tnc	-2.24083	-24.2153	1.53396e-129	2.63094e-127	protein_coding
ENSMUSG00000030468	Siglecg	1.98756	24.0838	3.69878e-128	6.28921e-126	protein_coding
ENSMUSG00000025510	Cd151	1.69439	24.0693	5.23645e-128	8.82766e-126	protein_coding
ENSMUSG00000024014	Pim1	1.92628	24.068	5.41524e-128	9.0517e-126	protein_coding
ENSMUSG00000036106	Prr5	2.01728	24.0012	2.70433e-127	4.48238e-125	protein_coding
ENSMUSG00000027339	Rassf2	-1.95191	-23.9887	3.64961e-127	5.99874e-125	protein_coding
ENSMUSG00000046223	Plaur	1.91546	23.9587	7.50772e-127	1.22382e-124	protein_coding
ENSMUSG00000036459	Wtip	1.94524	23.9377	1.24049e-126	2.00552e-124	protein_coding
ENSMUSG00000013698	Pea15a	1.53569	23.9278	1.57451e-126	2.52484e-124	protein_coding
ENSMUSG00000017774	Myo1c	1.32862	23.8453	1.13391e-125	1.80366e-123	protein_coding
ENSMUSG00000036334	Igsf10	-3.95577	-23.8017	3.20738e-125	5.06098e-123	protein_coding
ENSMUSG00000025934	Gsta3	3.5073	23.7286	1.82802e-124	2.86158e-122	protein_coding
ENSMUSG00000039518	Cdsn	2.3662	23.6463	1.28977e-123	2.00311e-121	protein_coding
ENSMUSG00000052957	Gas1	-1.62721	-23.6278	1.9967e-123	3.07679e-121	protein_coding
ENSMUSG00000069662	Marcks	-2.14025	-23.4615	1.00932e-121	1.54324e-119	protein_coding
ENSMUSG00000086320	Gm12840	2.94662	23.3924	5.11105e-121	7.75464e-119	lincRNA
ENSMUSG00000041216	Clvs1	3.03147	23.2981	4.63029e-120	6.97159e-118	protein_coding
ENSMUSG00000079685	Ulbp1	1.48616	23.2796	7.12988e-120	1.06538e-117	protein_coding
ENSMUSG00000025068	Gsto1	2.06953	23.253	1.32524e-119	1.96535e-117	protein_coding
ENSMUSG00000020642	Rnf144a	-2.23597	-23.0858	6.42666e-118	9.45966e-116	protein_coding
ENSMUSG00000030352	Tspan9	1.57869	23.0821	7.00738e-118	1.0238e-115	protein_coding
ENSMUSG00000005883	Spo11	5.91292	23.0585	1.2094e-117	1.75399e-115	protein_coding
ENSMUSG00000024772	Ehd1	1.71923	22.7742	8.27077e-115	1.19075e-112	protein_coding
ENSMUSG00000026888	Grb14	-1.77174	-22.7615	1.103e-114	1.57649e-112	protein_coding
ENSMUSG00000027221	Chst1	3.61236	22.6717	8.51958e-114	1.20892e-111	protein_coding
ENSMUSG00000079092	Prl2c2	2.34612	22.5386	1.73559e-112	2.44519e-110	protein_coding
ENSMUSG00000024085	Man2a1	-1.4046	-22.5212	2.57391e-112	3.60055e-110	protein_coding
ENSMUSG00000021270	Hsp90aa1	1.19741	22.5059	3.6339e-112	5.04754e-110	protein_coding
ENSMUSG00000044641	Pard6b	1.77786	22.4437	1.47371e-111	2.03269e-109	protein_coding
ENSMUSG00000038172	Ttc39b	1.57544	22.4022	3.74578e-111	5.13068e-109	protein_coding
ENSMUSG00000020250	Txnrd1	1.25548	22.3957	4.33882e-111	5.902e-109	protein_coding
ENSMUSG00000020601	Trib2	-1.6683	-22.3628	9.05436e-111	1.22321e-108	protein_coding
ENSMUSG00000048807	Slc35e4	1.65728	22.3386	1.56023e-110	2.09347e-108	protein_coding
ENSMUSG00000002289	Angptl4	-1.76432	-22.2813	5.61361e-110	7.48128e-108	protein_coding
ENSMUSG00000071637	Cebpd	-2.18837	-22.2697	7.26557e-110	9.61786e-108	protein_coding
ENSMUSG00000042804	Gpr153	-1.96353	-22.1801	5.34802e-109	7.03229e-107	protein_coding
ENSMUSG00000031217	Efnb1	1.95875	22.1616	8.06012e-109	1.05283e-106	protein_coding
ENSMUSG00000052151	Plpp2	2.01824	22.1112	2.46525e-108	3.19898e-106	protein_coding
ENSMUSG00000032348	Gsta4	2.03529	21.9745	5.04605e-107	6.50511e-105	protein_coding
ENSMUSG00000060675	Plaat3	1.87655	21.9159	1.83282e-106	2.34744e-104	protein_coding
ENSMUSG00000048355	Arxes1	1.83264	21.7755	3.96022e-105	5.03944e-103	protein_coding
ENSMUSG00000044674	Fzd1	-1.7254	-21.7576	5.85586e-105	7.40391e-103	protein_coding
ENSMUSG00000033022	Cdo1	-4.16189	-21.7446	7.76377e-105	9.75366e-103	protein_coding
ENSMUSG00000022091	Sorbs3	1.7574	21.7014	1.99024e-104	2.48452e-102	protein_coding
ENSMUSG00000055172	C1ra	1.50485	21.6737	3.63436e-104	4.50843e-102	protein_coding
ENSMUSG00000037235	Mxd4	-1.81372	-21.632	8.97425e-104	1.1063e-101	protein_coding
ENSMUSG00000005802	Slc30a4	1.27456	21.5786	2.85605e-103	3.49893e-101	protein_coding
ENSMUSG00000095180	Rhox5	2.035	21.5546	4.79813e-103	5.84187e-101	protein_coding
ENSMUSG00000031434	Morc4	1.42778	21.4916	1.86605e-102	2.25803e-100	protein_coding
ENSMUSG00000033207	Mamdc2	3.27487	21.4311	6.85455e-102	8.24384e-100	protein_coding
ENSMUSG00000052353	Cemip	-1.83729	-21.4012	1.30129e-101	1.55556e-99	protein_coding
ENSMUSG00000034040	Galnt17	-2.25372	-21.389	1.68967e-101	2.00765e-99	protein_coding
ENSMUSG00000032714	Syde1	1.36315	21.369	2.59892e-101	3.06953e-99	protein_coding
ENSMUSG00000046079	Lrrc8d	1.64327	21.3375	5.0898e-101	5.97567e-99	protein_coding
ENSMUSG00000025790	Slco3a1	1.77348	21.2891	1.43221e-100	1.67154e-98	protein_coding
ENSMUSG00000023885	Thbs2	-1.67079	-21.221	6.10891e-100	7.08777e-98	protein_coding
ENSMUSG00000042812	Foxf1	2.36851	21.1134	5.98516e-99	6.90358e-97	protein_coding
ENSMUSG00000023206	Il15ra	3.81787	21.0217	4.15577e-98	4.76561e-96	protein_coding
ENSMUSG00000043079	Synpo	-1.94173	-21.0168	4.60916e-98	5.25498e-96	protein_coding
ENSMUSG00000055044	Pdlim1	1.5365	20.9932	7.56981e-98	8.58086e-96	protein_coding
ENSMUSG00000006800	Sulf2	-2.04048	-20.9911	7.91038e-98	8.91567e-96	protein_coding
ENSMUSG00000020265	Sumo3	1.86822	20.9881	8.42589e-98	9.44274e-96	protein_coding
ENSMUSG00000032024	Clmp	-1.66863	-20.9665	1.32796e-97	1.47981e-95	protein_coding
ENSMUSG00000066571	4931406P16Rik	1.5576	20.9119	4.17095e-97	4.62178e-95	protein_coding
ENSMUSG00000040274	Cdk6	1.56512	20.8944	6.02488e-97	6.63881e-95	protein_coding
ENSMUSG00000018932	Map2k3	1.27626	20.8799	8.16442e-97	8.94639e-95	protein_coding
ENSMUSG00000004891	Nes	1.9075	20.8262	2.50455e-96	2.72927e-94	protein_coding
ENSMUSG00000032051	Fdx1	-1.50866	-20.7965	4.65929e-96	5.04944e-94	protein_coding
ENSMUSG00000069806	Cacng7	-1.53057	-20.7307	1.8326e-95	1.9752e-93	protein_coding
ENSMUSG00000021614	Vcan	-1.25195	-20.675	5.81938e-95	6.23813e-93	protein_coding
ENSMUSG00000026586	Prrx1	-1.15247	-20.6421	1.14931e-94	1.22535e-92	protein_coding
ENSMUSG00000066043	Phactr4	1.49523	20.6089	2.28308e-94	2.42105e-92	protein_coding
ENSMUSG00000020828	Pld2	1.9155	20.5998	2.75559e-94	2.90648e-92	protein_coding
ENSMUSG00000023411	Nfatc4	-2.04164	-20.5325	1.10372e-93	1.15797e-91	protein_coding
ENSMUSG00000087141	Plcxd2	2.15885	20.5007	2.12127e-93	2.21375e-91	protein_coding
ENSMUSG00000003228	Grk5	2.1904	20.4926	2.5075e-93	2.60305e-91	protein_coding
ENSMUSG00000069171	Nr2f1	-1.58316	-20.4707	3.92693e-93	4.05522e-91	protein_coding
ENSMUSG00000029659	Medag	-1.64242	-20.4535	5.59544e-93	5.74815e-91	protein_coding
ENSMUSG00000029019	Nppb	3.58346	20.4502	5.98194e-93	6.11335e-91	protein_coding
ENSMUSG00000030218	Mgp	-1.88626	-20.4384	7.62261e-93	7.74991e-91	protein_coding
ENSMUSG00000004655	Aqp1	1.56088	20.4359	8.02721e-93	8.11942e-91	protein_coding
ENSMUSG00000056073	Grik2	-1.71639	-20.4193	1.1259e-92	1.13302e-90	protein_coding
ENSMUSG00000046694	Tent5b	1.7245	20.4068	1.45558e-92	1.45735e-90	protein_coding
ENSMUSG00000105403	Gm43618	-3.30855	-20.2764	2.07808e-91	2.0701e-89	TEC
ENSMUSG00000030682	Cdipt	1.44006	20.2633	2.70891e-91	2.68495e-89	protein_coding
ENSMUSG00000000127	Fer	-1.26902	-20.2107	7.87644e-91	7.76775e-89	protein_coding
ENSMUSG00000020241	Col6a2	-1.88767	-20.1862	1.29385e-90	1.26965e-88	protein_coding
ENSMUSG00000052512	Nav2	1.52856	20.1239	4.55937e-90	4.45193e-88	protein_coding
ENSMUSG00000032011	Thy1	-1.47919	-20.1222	4.71799e-90	4.58412e-88	protein_coding
ENSMUSG00000026956	Uap1l1	1.48818	20.0358	2.68532e-89	2.59634e-87	protein_coding
ENSMUSG00000044041	Krt13	3.21137	20.0303	2.99803e-89	2.88454e-87	protein_coding
ENSMUSG00000004040	Stat3	-1.51116	-20.002	5.29514e-89	5.06997e-87	protein_coding
ENSMUSG00000075602	Ly6a	2.12697	19.9976	5.77719e-89	5.5048e-87	protein_coding
ENSMUSG00000026991	Pkp4	1.38955	19.9648	1.11415e-88	1.05652e-86	protein_coding
ENSMUSG00000021196	Pfkp	1.54199	19.9564	1.31942e-88	1.24517e-86	protein_coding
ENSMUSG00000028972	Car6	2.84542	19.9177	2.86044e-88	2.68664e-86	protein_coding
ENSMUSG00000004446	Bid	1.89846	19.7563	7.0807e-87	6.61894e-85	protein_coding
ENSMUSG00000038807	Rap1gap2	1.75043	19.738	1.01646e-86	9.4569e-85	protein_coding
ENSMUSG00000028864	Hgf	-2.59825	-19.6845	2.92524e-86	2.7088e-84	protein_coding
ENSMUSG00000041120	Nbl1	2.22577	19.5333	5.7217e-85	5.27358e-83	protein_coding
ENSMUSG00000050052	Tdrp	2.24476	19.5185	7.64382e-85	7.0124e-83	protein_coding
ENSMUSG00000062929	Cfl2	1.27931	19.489	1.36038e-84	1.24222e-82	protein_coding
ENSMUSG00000052397	Ezr	1.42872	19.4126	6.03658e-84	5.48689e-82	protein_coding
ENSMUSG00000028370	Pappa	-2.54317	-19.3988	7.90623e-84	7.15333e-82	protein_coding
ENSMUSG00000015647	Lama5	2.44175	19.3682	1.43038e-83	1.28825e-81	protein_coding
ENSMUSG00000020733	Slc9a3r1	1.61012	19.3671	1.4617e-83	1.30652e-81	protein_coding
ENSMUSG00000037106	Fer1l6	3.7642	19.3671	1.46391e-83	1.30652e-81	protein_coding
ENSMUSG00000030353	Tead4	1.30113	19.3256	3.26931e-83	2.90468e-81	protein_coding
ENSMUSG00000054000	Tusc1	-2.66392	-19.3179	3.80023e-83	3.36124e-81	protein_coding
ENSMUSG00000031877	Ces2g	3.24196	19.2918	6.29461e-83	5.54263e-81	protein_coding
ENSMUSG00000062421	Arf2	1.40673	19.2402	1.70496e-82	1.49461e-80	protein_coding
ENSMUSG00000033715	Akr1c14	2.34118	19.2339	1.92567e-82	1.68062e-80	protein_coding
ENSMUSG00000025314	Ptprj	3.08981	19.226	2.24201e-82	1.94808e-80	protein_coding
ENSMUSG00000028194	Ddah1	1.41345	19.1656	7.1747e-82	6.20674e-80	protein_coding
ENSMUSG00000054027	Nt5dc3	1.48628	19.0791	3.76933e-81	3.24657e-79	protein_coding
ENSMUSG00000000901	Mmp11	1.35654	19.0493	6.66063e-81	5.71192e-79	protein_coding
ENSMUSG00000053141	Ptprt	5.41796	19.0131	1.32971e-80	1.13537e-78	protein_coding
ENSMUSG00000039813	Tbc1d2	1.9856	19.0039	1.5831e-80	1.34591e-78	protein_coding
ENSMUSG00000027907	S100a11	1.88147	18.9438	4.96446e-80	4.20253e-78	protein_coding
ENSMUSG00000048636	A730049H05Rik	3.65011	18.9109	9.27473e-80	7.81772e-78	protein_coding
ENSMUSG00000055782	Abcd2	-2.30702	-18.8986	1.17185e-79	9.83552e-78	protein_coding
ENSMUSG00000020892	Aloxe3	4.89815	18.7975	7.91286e-79	6.61328e-77	protein_coding
ENSMUSG00000040537	Adam22	4.38582	18.7696	1.33909e-78	1.11444e-76	protein_coding
ENSMUSG00000019577	Pdk4	-1.27171	-18.7636	1.49776e-78	1.24125e-76	protein_coding
ENSMUSG00000040430	Pitpnc1	1.40264	18.7395	2.35973e-78	1.94742e-76	protein_coding
ENSMUSG00000055320	Tead1	1.33894	18.7311	2.76185e-78	2.26978e-76	protein_coding
ENSMUSG00000005413	Hmox1	1.37353	18.7024	4.73635e-78	3.87634e-76	protein_coding
ENSMUSG00000037686	Aspg	4.97192	18.7008	4.87575e-78	3.97394e-76	protein_coding
ENSMUSG00000054484	Tmem62	2.03418	18.6985	5.08763e-78	4.12956e-76	protein_coding
ENSMUSG00000030587	2200002D01Rik	2.01412	18.6561	1.12565e-77	9.09928e-76	protein_coding
ENSMUSG00000026701	Prdx6	1.40007	18.6199	2.21628e-77	1.78424e-75	protein_coding
ENSMUSG00000026468	Lhx4	4.33427	18.5972	3.387e-77	2.71566e-75	protein_coding
ENSMUSG00000057315	Arhgap24	-2.10606	-18.5908	3.81751e-77	3.04844e-75	protein_coding
ENSMUSG00000007659	Bcl2l1	1.31261	18.5686	5.76731e-77	4.58687e-75	protein_coding
ENSMUSG00000040640	Erc2	1.85821	18.484	2.7772e-76	2.1999e-74	protein_coding
ENSMUSG00000017057	Il13ra1	-2.29124	-18.4727	3.4241e-76	2.70148e-74	protein_coding
ENSMUSG00000069601	Ank3	-1.65789	-18.4724	3.44177e-76	2.7046e-74	protein_coding
ENSMUSG00000022598	Psca	5.18968	18.3321	4.58886e-75	3.59169e-73	protein_coding
ENSMUSG00000001119	Col6a1	-1.64374	-18.3252	5.21071e-75	4.0623e-73	protein_coding
ENSMUSG00000040093	Bmf	-3.31724	-18.3204	5.69018e-75	4.41863e-73	protein_coding
ENSMUSG00000020649	Rrm2	1.16371	18.2911	9.74259e-75	7.5358e-73	protein_coding
ENSMUSG00000050953	Gja1	1.29281	18.2761	1.28349e-74	9.8889e-73	protein_coding
ENSMUSG00000024912	Fosl1	1.33686	18.2468	2.19356e-74	1.68349e-72	protein_coding
ENSMUSG00000023909	Paqr4	1.55617	18.2361	2.6697e-74	2.04098e-72	protein_coding
ENSMUSG00000048612	Myof	1.04254	18.2265	3.18123e-74	2.42264e-72	protein_coding
ENSMUSG00000020866	Cacna1g	-1.86934	-18.1893	6.27037e-74	4.7568e-72	protein_coding
ENSMUSG00000011179	Odc1	1.2451	18.1794	7.51219e-74	5.67702e-72	protein_coding
ENSMUSG00000019124	Scrn1	2.20131	18.1727	8.48874e-74	6.39053e-72	protein_coding
ENSMUSG00000026479	Lamc2	1.96331	18.1372	1.61998e-73	1.21493e-71	protein_coding
ENSMUSG00000030315	Vgll4	1.20783	18.1367	1.63531e-73	1.22177e-71	protein_coding
ENSMUSG00000042604	Kcna4	-2.58648	-18.1079	2.75933e-73	2.05378e-71	protein_coding
ENSMUSG00000024481	Lvrn	-3.01394	-18.0912	3.73718e-73	2.77113e-71	protein_coding
ENSMUSG00000039405	Prss23	1.25295	18.0606	6.51486e-73	4.8127e-71	protein_coding
ENSMUSG00000022144	Gdnf	2.00938	18.0594	6.6518e-73	4.89553e-71	protein_coding
ENSMUSG00000025278	Flnb	1.78948	18.0578	6.84574e-73	5.01953e-71	protein_coding
ENSMUSG00000031538	Plat	-1.41108	-18.0101	1.62324e-72	1.18581e-70	protein_coding
ENSMUSG00000042228	Lyn	2.92025	18.0067	1.72656e-72	1.25663e-70	protein_coding
ENSMUSG00000029163	Emilin1	-1.65712	-17.9829	2.65399e-72	1.92453e-70	protein_coding
ENSMUSG00000051331	Cacna1c	-1.75118	-17.9291	6.98816e-72	5.04888e-70	protein_coding
ENSMUSG00000000628	Hk2	1.54367	17.9275	7.19576e-72	5.17989e-70	protein_coding
ENSMUSG00000109336	Samd4b	1.21915	17.9267	7.30061e-72	5.23626e-70	protein_coding
ENSMUSG00000027227	Sord	1.2443	17.8993	1.19394e-71	8.53232e-70	protein_coding
ENSMUSG00000025856	Pdgfa	1.42959	17.8917	1.3679e-71	9.7402e-70	protein_coding
ENSMUSG00000003420	Fcgrt	-1.70922	-17.7771	1.0631e-70	7.54262e-69	protein_coding
ENSMUSG00000023030	Slc11a2	1.1972	17.756	1.54937e-70	1.09533e-68	protein_coding
ENSMUSG00000104554	Gm4610	3.94859	17.7541	1.60209e-70	1.12856e-68	antisense
ENSMUSG00000036545	Adamts2	-1.43121	-17.7432	1.94576e-70	1.36577e-68	protein_coding
ENSMUSG00000074217	Misp3	3.44235	17.7348	2.25781e-70	1.57918e-68	protein_coding
ENSMUSG00000030246	Ldhb	-1.63872	-17.733	2.33323e-70	1.62617e-68	protein_coding
ENSMUSG00000019966	Kitl	1.46422	17.73	2.46075e-70	1.70901e-68	protein_coding
ENSMUSG00000042793	Lgr6	2.86343	17.7111	3.44574e-70	2.38469e-68	protein_coding
ENSMUSG00000069516	Lyz2	3.65852	17.6717	6.92329e-70	4.77465e-68	protein_coding
ENSMUSG00000022438	Parvb	1.48721	17.6484	1.04625e-69	7.1903e-68	protein_coding
ENSMUSG00000034488	Edil3	-1.87831	-17.6478	1.05767e-69	7.24358e-68	protein_coding
ENSMUSG00000048216	Gpr85	-1.89452	-17.6252	1.57762e-69	1.07672e-67	protein_coding
ENSMUSG00000048988	Elfn1	3.98989	17.6191	1.75707e-69	1.19505e-67	protein_coding
ENSMUSG00000014444	Piezo1	1.38305	17.6	2.46401e-69	1.67011e-67	protein_coding
ENSMUSG00000056665	Them6	1.62635	17.5899	2.94646e-69	1.99027e-67	protein_coding
ENSMUSG00000051367	Six1	-1.3282	-17.564	4.64928e-69	3.12977e-67	protein_coding
ENSMUSG00000067219	Nipal1	1.75603	17.549	6.05087e-69	4.05943e-67	protein_coding
ENSMUSG00000030835	Nomo1	1.1426	17.54	7.09127e-69	4.74129e-67	protein_coding
ENSMUSG00000022479	Vdr	-2.55251	-17.5288	8.63881e-69	5.75648e-67	protein_coding
ENSMUSG00000026596	Abl2	1.05219	17.5259	9.09639e-69	6.04098e-67	protein_coding
ENSMUSG00000017724	Etv4	1.13591	17.5108	1.18509e-68	7.84389e-67	protein_coding
ENSMUSG00000054675	Tmem119	-1.50493	-17.4721	2.33687e-68	1.54156e-66	protein_coding
ENSMUSG00000034903	Cobll1	1.13278	17.4685	2.49085e-68	1.63765e-66	protein_coding
ENSMUSG00000026580	Selp	4.76466	17.4653	2.63453e-68	1.72636e-66	protein_coding
ENSMUSG00000022894	Adamts5	-1.30586	-17.4618	2.80027e-68	1.82889e-66	protein_coding
ENSMUSG00000024376	Epb41l4a	1.22708	17.4502	3.42955e-68	2.23249e-66	protein_coding
ENSMUSG00000045954	Cavin2	1.24454	17.445	3.75881e-68	2.43878e-66	protein_coding
ENSMUSG00000028068	Iqgap3	1.08521	17.4406	4.06144e-68	2.62649e-66	protein_coding
ENSMUSG00000032332	Col12a1	1.31488	17.4163	6.20455e-68	3.9993e-66	protein_coding
ENSMUSG00000019929	Dcn	-2.08522	-17.3793	1.18352e-67	7.60383e-66	protein_coding
ENSMUSG00000037206	Islr	-2.9018	-17.3765	1.24353e-67	7.96345e-66	protein_coding
ENSMUSG00000005087	Cd44	1.12394	17.3734	1.31301e-67	8.38115e-66	protein_coding
ENSMUSG00000031555	Adam9	1.1972	17.3443	2.17882e-67	1.38629e-65	protein_coding
ENSMUSG00000037594	Clba1	1.44192	17.3221	3.20524e-67	2.0328e-65	protein_coding
ENSMUSG00000036777	Anln	1.1241	17.2968	4.96997e-67	3.14191e-65	protein_coding
ENSMUSG00000021794	Glud1	1.1556	17.2664	8.42109e-67	5.30663e-65	protein_coding
ENSMUSG00000038816	Ctnnal1	1.03918	17.2537	1.04966e-66	6.59344e-65	protein_coding
ENSMUSG00000026430	Rassf5	1.72579	17.2479	1.16066e-66	7.26759e-65	protein_coding
ENSMUSG00000024600	Slc27a6	4.76756	17.2418	1.28926e-66	8.04729e-65	protein_coding
ENSMUSG00000018199	Ro60	1.11284	17.2379	1.38061e-66	8.59028e-65	protein_coding
ENSMUSG00000018470	Kcnab3	2.51586	17.2372	1.39666e-66	8.66278e-65	protein_coding
ENSMUSG00000022665	Ccdc80	-1.41258	-17.1919	3.05365e-66	1.88809e-64	protein_coding
ENSMUSG00000031274	Col4a5	1.06538	17.1725	4.26601e-66	2.62946e-64	protein_coding
ENSMUSG00000032352	Lrrc1	1.55	17.1559	5.67883e-66	3.48938e-64	protein_coding
ENSMUSG00000056367	Actr3b	-2.67534	-17.1409	7.35317e-66	4.50416e-64	protein_coding
ENSMUSG00000032322	Pstpip1	1.91797	17.1331	8.40004e-66	5.12949e-64	protein_coding
ENSMUSG00000020111	Micu1	1.33543	17.1326	8.47498e-66	5.15927e-64	protein_coding
ENSMUSG00000051242	Pcdhb9	-2.78833	-17.0256	5.30037e-65	3.21676e-63	protein_coding
ENSMUSG00000040998	Npnt	1.2431	17.0203	5.8049e-65	3.51214e-63	protein_coding
ENSMUSG00000038393	Txnip	-1.53032	-17.0104	6.87158e-65	4.1448e-63	protein_coding
ENSMUSG00000053846	Lipg	1.56131	17.003	7.80237e-65	4.69189e-63	protein_coding
ENSMUSG00000045062	Pcdhb7	-2.20337	-16.9892	9.86669e-65	5.91521e-63	protein_coding
ENSMUSG00000091387	Gcnt4	-1.41974	-16.9741	1.27781e-64	7.63741e-63	protein_coding
ENSMUSG00000034762	Glis1	-2.2	-16.9491	1.95511e-64	1.16503e-62	protein_coding
ENSMUSG00000020583	Matn3	4.00288	16.9447	2.10531e-64	1.25076e-62	protein_coding
ENSMUSG00000047407	Tgif1	1.0798	16.9272	2.83629e-64	1.67997e-62	protein_coding
ENSMUSG00000038526	Car14	3.69036	16.923	3.04769e-64	1.79978e-62	protein_coding
ENSMUSG00000078794	Dact3	-1.32674	-16.8957	4.84141e-64	2.85051e-62	protein_coding
ENSMUSG00000026399	Cd55	-2.50479	-16.8867	5.63892e-64	3.31018e-62	protein_coding
ENSMUSG00000063767	S100a7a	2.87227	16.8685	7.67137e-64	4.48992e-62	protein_coding
ENSMUSG00000027995	Tlr2	-2.15234	-16.8654	8.08172e-64	4.71609e-62	protein_coding
ENSMUSG00000089774	Slc5a3	1.21063	16.8347	1.35777e-63	7.89989e-62	protein_coding
ENSMUSG00000025964	Adam23	-1.24406	-16.8108	2.03327e-63	1.17954e-61	protein_coding
ENSMUSG00000019810	Fuca2	1.43897	16.7929	2.75148e-63	1.5915e-61	protein_coding
ENSMUSG00000003992	Ssbp2	-1.4309	-16.7742	3.76744e-63	2.17278e-61	protein_coding
ENSMUSG00000025586	Cpeb1	1.977	16.7713	3.95599e-63	2.27487e-61	protein_coding
ENSMUSG00000040690	Col16a1	-1.06215	-16.767	4.25706e-63	2.44088e-61	protein_coding
ENSMUSG00000048218	Amigo2	-1.6104	-16.7588	4.88407e-63	2.79227e-61	protein_coding
ENSMUSG00000055301	Adh7	1.37736	16.7446	6.19834e-63	3.53341e-61	protein_coding
ENSMUSG00000058571	Gpc6	2.01568	16.7239	8.77344e-63	4.98695e-61	protein_coding
ENSMUSG00000032243	Itga11	-2.29012	-16.715	1.01907e-62	5.77589e-61	protein_coding
ENSMUSG00000059248	Septin9	-1.1061	-16.7054	1.19636e-62	6.76133e-61	protein_coding
ENSMUSG00000042410	Agps	0.956385	16.7033	1.24007e-62	6.98833e-61	protein_coding
ENSMUSG00000004665	Cnn2	1.03689	16.7027	1.25283e-62	7.04011e-61	protein_coding
ENSMUSG00000039470	Zdhhc2	1.60799	16.6979	1.35729e-62	7.60543e-61	protein_coding
ENSMUSG00000055407	Map6	1.3383	16.697	1.37718e-62	7.69505e-61	protein_coding
ENSMUSG00000043943	Naalad2	-1.72251	-16.6951	1.42277e-62	7.92729e-61	protein_coding
ENSMUSG00000081534	Slc48a1	1.22116	16.6735	2.04426e-62	1.1358e-60	protein_coding
ENSMUSG00000018593	Sparc	1.16341	16.6655	2.33668e-62	1.29462e-60	protein_coding
ENSMUSG00000038679	Trps1	-1.65077	-16.6434	3.37657e-62	1.86553e-60	protein_coding
ENSMUSG00000019899	Lama2	-2.67538	-16.5789	9.90683e-62	5.45816e-60	protein_coding
ENSMUSG00000029231	Pdgfra	-1.24937	-16.5733	1.08608e-61	5.96708e-60	protein_coding
ENSMUSG00000029648	Flt1	1.52323	16.5241	2.46092e-61	1.34831e-59	protein_coding
ENSMUSG00000015837	Sqstm1	1.22443	16.5192	2.67029e-61	1.45897e-59	protein_coding
ENSMUSG00000041957	Pkp2	1.81869	16.4943	4.02985e-61	2.19571e-59	protein_coding
ENSMUSG00000026360	Rgs2	-1.45972	-16.4919	4.19261e-61	2.2781e-59	protein_coding
ENSMUSG00000036712	Cyld	1.12287	16.4713	5.89981e-61	3.19692e-59	protein_coding
ENSMUSG00000013367	Iglon5	-1.19814	-16.4709	5.94163e-61	3.21076e-59	protein_coding
ENSMUSG00000001281	Itgb7	1.70748	16.4429	9.4317e-61	5.08281e-59	protein_coding
ENSMUSG00000036256	Igfbp7	1.12777	16.4218	1.33483e-60	7.17388e-59	protein_coding
ENSMUSG00000003541	Ier3	1.42922	16.4196	1.38529e-60	7.42483e-59	protein_coding
ENSMUSG00000031367	Ap1s2	1.29016	16.4022	1.84418e-60	9.85762e-59	protein_coding
ENSMUSG00000030220	Arhgdib	1.18241	16.3551	3.99964e-60	2.13213e-58	protein_coding
ENSMUSG00000039382	Wdr45	1.66337	16.3441	4.79269e-60	2.54801e-58	protein_coding
ENSMUSG00000116657	Gm49774	1.65246	16.3436	4.83269e-60	2.56237e-58	antisense
ENSMUSG00000030688	Stard10	-2.01092	-16.3348	5.58291e-60	2.95221e-58	protein_coding
ENSMUSG00000026773	Pfkfb3	1.59737	16.305	9.08749e-60	4.79256e-58	protein_coding
ENSMUSG00000036390	Gadd45a	1.59723	16.2727	1.54238e-59	8.11252e-58	protein_coding
ENSMUSG00000001227	Sema6b	3.04105	16.2262	3.29008e-59	1.72589e-57	protein_coding
ENSMUSG00000049858	Suox	1.7427	16.2104	4.25689e-59	2.22713e-57	protein_coding
ENSMUSG00000063628	Gm7665	1.84292	16.206	4.5771e-59	2.38833e-57	processed_pseudogene
ENSMUSG00000022887	Masp1	-1.65086	-16.1951	5.45891e-59	2.84094e-57	protein_coding
ENSMUSG00000034771	Tle2	-2.43208	-16.1902	5.91053e-59	3.06787e-57	protein_coding
ENSMUSG00000042644	Itpr3	0.907355	16.1697	8.24913e-59	4.2705e-57	protein_coding
ENSMUSG00000057969	Sema3b	2.27274	16.1524	1.0927e-58	5.64201e-57	protein_coding
ENSMUSG00000032515	Csrnp1	1.52802	16.1289	1.59902e-58	8.23473e-57	protein_coding
ENSMUSG00000029185	Fam114a1	-1.01917	-16.1137	2.04295e-58	1.04935e-56	protein_coding
ENSMUSG00000025809	Itgb1	0.89622	16.1004	2.53626e-58	1.29935e-56	protein_coding
ENSMUSG00000028883	Sema3a	-1.47467	-16.0948	2.77486e-58	1.41791e-56	protein_coding
ENSMUSG00000083899	Gm12346	1.24551	16.0759	3.76421e-58	1.91848e-56	transcribed_processed_pseudogene
ENSMUSG00000032047	Acat1	-1.09638	-16.0261	8.3976e-58	4.26892e-56	protein_coding
ENSMUSG00000052727	Map1b	1.32362	16.0095	1.09648e-57	5.55965e-56	protein_coding
ENSMUSG00000038587	Akap12	1.37021	15.9996	1.28674e-57	6.50761e-56	protein_coding
ENSMUSG00000021367	Edn1	3.22213	15.9979	1.32082e-57	6.66288e-56	protein_coding
ENSMUSG00000034640	Tiparp	1.15816	15.9856	1.60979e-57	8.09985e-56	protein_coding
ENSMUSG00000050199	Lgr4	1.22201	15.9816	1.7166e-57	8.61532e-56	protein_coding
ENSMUSG00000117975	Itprip	1.09264	15.9371	3.5035e-57	1.75388e-55	protein_coding
ENSMUSG00000038668	Lpar1	-1.02475	-15.9129	5.15698e-57	2.57509e-55	protein_coding
ENSMUSG00000040451	Sgms1	1.02246	15.8959	6.76716e-57	3.37059e-55	protein_coding
ENSMUSG00000108900	Ccdc194	3.85307	15.8494	1.41827e-56	7.04634e-55	protein_coding
ENSMUSG00000032841	Prr5l	1.54851	15.834	1.8134e-56	8.98679e-55	protein_coding
ENSMUSG00000032035	Ets1	0.931355	15.8282	1.98884e-56	9.83157e-55	protein_coding
ENSMUSG00000028031	Dkk2	-1.83747	-15.8129	2.53344e-56	1.24924e-54	protein_coding
ENSMUSG00000056204	Pgpep1	1.2875	15.8032	2.95662e-56	1.45427e-54	protein_coding
ENSMUSG00000050335	Lgals3	1.3695	15.8	3.11286e-56	1.52731e-54	protein_coding
ENSMUSG00000038253	Hoxa5	-1.21428	-15.7895	3.67683e-56	1.79955e-54	protein_coding
ENSMUSG00000020303	Stc2	1.19773	15.7607	5.80124e-56	2.83227e-54	protein_coding
ENSMUSG00000070576	Mn1	-1.71314	-15.7581	6.0446e-56	2.94379e-54	protein_coding
ENSMUSG00000043415	Otud1	1.65351	15.7526	6.59476e-56	3.20382e-54	protein_coding
ENSMUSG00000020251	Glt8d2	1.66395	15.7299	9.43896e-56	4.5743e-54	protein_coding
ENSMUSG00000050931	Sgms2	1.22584	15.6974	1.57473e-55	7.61275e-54	protein_coding
ENSMUSG00000033268	Duox1	3.51496	15.6864	1.87314e-55	9.03322e-54	protein_coding
ENSMUSG00000046546	Fam43a	-1.57006	-15.6847	1.92351e-55	9.25349e-54	protein_coding
ENSMUSG00000018848	Rars	1.07337	15.6842	1.9387e-55	9.3039e-54	protein_coding
ENSMUSG00000024486	Hbegf	1.43038	15.6729	2.31663e-55	1.10906e-53	protein_coding
ENSMUSG00000056427	Slit3	-1.51256	-15.6452	3.5842e-55	1.71174e-53	protein_coding
ENSMUSG00000027533	Fabp5	-1.61784	-15.641	3.82761e-55	1.82357e-53	protein_coding
ENSMUSG00000008489	Elavl2	-1.75336	-15.6301	4.53916e-55	2.15736e-53	protein_coding
ENSMUSG00000056758	Hmga2	0.984922	15.6022	7.03612e-55	3.33607e-53	protein_coding
ENSMUSG00000030208	Emp1	1.06001	15.5945	7.93451e-55	3.753e-53	protein_coding
ENSMUSG00000045377	Tmem88	2.31686	15.5888	8.67188e-55	4.09196e-53	protein_coding
ENSMUSG00000026604	Ptpn14	1.05012	15.5858	9.08998e-55	4.27901e-53	protein_coding
ENSMUSG00000051615	Rap2a	-1.19114	-15.5739	1.09596e-54	5.14685e-53	protein_coding
ENSMUSG00000032009	Sesn3	-1.69811	-15.5666	1.22799e-54	5.75316e-53	protein_coding
ENSMUSG00000026305	Lrrfip1	1.04741	15.5385	1.90289e-54	8.894e-53	protein_coding
ENSMUSG00000074151	Nlrc5	2.98578	15.5311	2.13624e-54	9.96105e-53	protein_coding
ENSMUSG00000107092	Gm7993	1.18963	15.5207	2.51161e-54	1.16837e-52	processed_pseudogene
ENSMUSG00000021190	Lgmn	1.01493	15.5187	2.59158e-54	1.20274e-52	protein_coding
ENSMUSG00000037736	Limch1	2.56066	15.5165	2.68335e-54	1.2424e-52	protein_coding
ENSMUSG00000048794	Cfap100	-2.39365	-15.5094	2.99611e-54	1.38397e-52	protein_coding
ENSMUSG00000030022	Adamts9	-2.2526	-15.4785	4.84812e-54	2.23421e-52	protein_coding
ENSMUSG00000055296	Tmem245	1.11933	15.4529	7.21262e-54	3.31612e-52	protein_coding
ENSMUSG00000034868	Myl12b	1.70888	15.452	7.31786e-54	3.35669e-52	protein_coding
ENSMUSG00000015750	Aph1a	1.12766	15.4454	8.09853e-54	3.70616e-52	protein_coding
ENSMUSG00000023913	Pla2g7	-1.35548	-15.4343	9.62333e-54	4.39376e-52	protein_coding
ENSMUSG00000020053	Igf1	-2.22565	-15.432	9.97235e-54	4.5426e-52	protein_coding
ENSMUSG00000022844	Pdia5	1.0593	15.3935	1.81082e-53	8.22962e-52	protein_coding
ENSMUSG00000000706	Btn1a1	3.48157	15.3752	2.40223e-53	1.08923e-51	protein_coding
ENSMUSG00000046318	Ccbe1	-1.6564	-15.3719	2.52563e-53	1.14256e-51	protein_coding
ENSMUSG00000042428	Mgat3	1.14945	15.3659	2.77212e-53	1.2512e-51	protein_coding
ENSMUSG00000073002	Vamp5	1.66768	15.3625	2.92062e-53	1.31521e-51	protein_coding
ENSMUSG00000020185	E2f7	1.06323	15.3587	3.09936e-53	1.39253e-51	protein_coding
ENSMUSG00000028780	Sema3c	2.7013	15.3578	3.14084e-53	1.40795e-51	protein_coding
ENSMUSG00000095115	Itpripl2	0.941349	15.3339	4.53954e-53	2.03034e-51	protein_coding
ENSMUSG00000029344	Tpst2	1.04681	15.3194	5.67542e-53	2.53262e-51	protein_coding
ENSMUSG00000030987	Stim1	1.15394	15.3147	6.09691e-53	2.71457e-51	protein_coding
ENSMUSG00000047547	Cltb	1.3021	15.3065	6.91829e-53	3.07334e-51	protein_coding
ENSMUSG00000004319	Clcn3	1.43998	15.2895	8.97719e-53	3.97902e-51	protein_coding
ENSMUSG00000041324	Inhba	-1.2782	-15.2572	1.47455e-52	6.52109e-51	protein_coding
ENSMUSG00000022676	Snai2	-1.44016	-15.215	2.81021e-52	1.24001e-50	protein_coding
ENSMUSG00000025422	Agap2	-1.58364	-15.2058	3.23576e-52	1.4246e-50	protein_coding
ENSMUSG00000045932	Ifit2	1.1371	15.1929	3.94083e-52	1.73116e-50	protein_coding
ENSMUSG00000031563	Wwc2	0.925545	15.187	4.30931e-52	1.88882e-50	protein_coding
ENSMUSG00000026437	Cdk18	1.06431	15.1619	6.32416e-52	2.7658e-50	protein_coding
ENSMUSG00000030790	Adm	-1.62336	-15.153	7.241e-52	3.15977e-50	protein_coding
ENSMUSG00000020889	Nr1d1	1.42228	15.1073	1.44927e-51	6.31024e-50	protein_coding
ENSMUSG00000025511	Tspan4	1.21632	15.1038	1.52905e-51	6.64296e-50	protein_coding
ENSMUSG00000006373	Pgrmc1	0.921024	15.0998	1.6244e-51	7.04168e-50	protein_coding
ENSMUSG00000027397	Slc20a1	1.13367	15.099	1.64507e-51	7.11567e-50	protein_coding
ENSMUSG00000047557	Lxn	-1.41645	-15.0912	1.85162e-51	7.99152e-50	protein_coding
ENSMUSG00000028124	Gclm	1.09201	15.0684	2.61552e-51	1.12639e-49	protein_coding
ENSMUSG00000000693	Loxl3	0.971985	15.0607	2.93662e-51	1.26191e-49	protein_coding
ENSMUSG00000040260	Daam2	-1.21899	-15.0551	3.19525e-51	1.37007e-49	protein_coding
ENSMUSG00000040037	Negr1	-3.07284	-15.0506	3.42179e-51	1.46402e-49	protein_coding
ENSMUSG00000037295	Ldlrap1	1.27809	15.0419	3.90013e-51	1.66507e-49	protein_coding
ENSMUSG00000021669	Col4a3bp	1.02271	15.0366	4.22621e-51	1.80038e-49	protein_coding
ENSMUSG00000032315	Cyp1a1	4.17469	15.0092	6.39441e-51	2.71818e-49	protein_coding
ENSMUSG00000056069	Otulinl	-2.10232	-14.9979	7.57688e-51	3.2139e-49	protein_coding
ENSMUSG00000039062	Anpep	2.03501	14.9837	9.38429e-51	3.97201e-49	protein_coding
ENSMUSG00000026308	Klhl30	2.17089	14.9789	1.009e-50	4.26156e-49	protein_coding
ENSMUSG00000034714	Ttyh2	-1.49011	-14.9776	1.02921e-50	4.33763e-49	protein_coding
ENSMUSG00000070871	Ccnyl1	0.901562	14.908	2.92246e-50	1.22905e-48	protein_coding
ENSMUSG00000037606	Osbpl5	1.15054	14.906	3.01273e-50	1.26432e-48	protein_coding
ENSMUSG00000039497	Dse	0.945168	14.9049	3.06276e-50	1.28259e-48	protein_coding
ENSMUSG00000049580	Tsku	1.18951	14.8989	3.35245e-50	1.40093e-48	protein_coding
ENSMUSG00000026786	Apbb1ip	1.33422	14.8795	4.47726e-50	1.86701e-48	protein_coding
ENSMUSG00000020598	Nrcam	4.11947	14.8694	5.20505e-50	2.16592e-48	protein_coding
ENSMUSG00000026819	Slc25a25	1.18631	14.8603	5.96489e-50	2.47687e-48	protein_coding
ENSMUSG00000030551	Nr2f2	-1.10094	-14.8356	8.62592e-50	3.57432e-48	protein_coding
ENSMUSG00000024975	Pdcd4	-1.24573	-14.8324	9.05063e-50	3.74244e-48	protein_coding
ENSMUSG00000022797	Tfrc	0.903034	14.8179	1.12245e-49	4.63162e-48	protein_coding
ENSMUSG00000028217	Cdh17	3.1558	14.8145	1.18144e-49	4.86489e-48	protein_coding
ENSMUSG00000069833	Ahnak	1.12869	14.7723	2.20978e-49	9.08037e-48	protein_coding
ENSMUSG00000053746	Ptrh1	1.07642	14.7683	2.34424e-49	9.61286e-48	protein_coding
ENSMUSG00000025287	Acot9	0.987215	14.762	2.57452e-49	1.05352e-47	protein_coding
ENSMUSG00000078612	Fyb2	2.6072	14.7614	2.59744e-49	1.0607e-47	protein_coding
ENSMUSG00000015745	Plekho1	1.14098	14.7434	3.3918e-49	1.38223e-47	protein_coding
ENSMUSG00000024873	Cnih2	-1.76332	-14.7144	5.21412e-49	2.12048e-47	protein_coding
ENSMUSG00000029802	Abcg2	1.08803	14.7013	6.32394e-49	2.56653e-47	protein_coding
ENSMUSG00000034312	Iqsec1	1.14588	14.6935	7.09205e-49	2.87235e-47	protein_coding
ENSMUSG00000023391	Dlx2	1.24068	14.6785	8.85106e-49	3.57742e-47	protein_coding
ENSMUSG00000037370	Enpp1	-1.30022	-14.6765	9.11986e-49	3.67853e-47	protein_coding
ENSMUSG00000031504	Rab20	2.14571	14.6745	9.38933e-49	3.77949e-47	protein_coding
ENSMUSG00000047963	Stbd1	1.79614	14.6547	1.25744e-48	5.05126e-47	protein_coding
ENSMUSG00000024083	Pja2	-0.942153	-14.6161	2.21861e-48	8.89426e-47	protein_coding
ENSMUSG00000031963	Bmper	-1.52731	-14.5916	3.17882e-48	1.27178e-46	protein_coding
ENSMUSG00000068566	Myadm	1.31625	14.5831	3.60001e-48	1.43738e-46	protein_coding
ENSMUSG00000060988	Galnt13	-2.56257	-14.579	3.81806e-48	1.52136e-46	protein_coding
ENSMUSG00000022816	Fstl1	-0.930353	-14.5728	4.18671e-48	1.66489e-46	protein_coding
ENSMUSG00000078238	Gm12854	1.69082	14.5673	4.53133e-48	1.79831e-46	processed_pseudogene
ENSMUSG00000026235	Epha4	-1.87554	-14.5658	4.63637e-48	1.8363e-46	protein_coding
ENSMUSG00000031488	Rab11fip1	1.38681	14.5656	4.64801e-48	1.83722e-46	protein_coding
ENSMUSG00000025321	Itgb8	1.73929	14.5509	5.76577e-48	2.27448e-46	protein_coding
ENSMUSG00000062866	Phactr2	1.97919	14.5452	6.26125e-48	2.46501e-46	protein_coding
ENSMUSG00000036819	Jmjd4	1.1409	14.5286	7.98177e-48	3.13611e-46	protein_coding
ENSMUSG00000024548	Setbp1	-1.29262	-14.5211	8.90803e-48	3.49308e-46	protein_coding
ENSMUSG00000074280	Gm6166	-1.66457	-14.5074	1.0882e-47	4.25865e-46	processed_pseudogene
ENSMUSG00000029641	Rasl11a	1.34089	14.4743	1.76074e-47	6.87698e-46	protein_coding
ENSMUSG00000021684	Pde8b	-1.88654	-14.4595	2.1839e-47	8.5129e-46	protein_coding
ENSMUSG00000035247	Hectd1	0.878363	14.4408	2.86494e-47	1.11456e-45	protein_coding
ENSMUSG00000041842	Fhdc1	-1.12635	-14.3922	5.79546e-47	2.25019e-45	protein_coding
ENSMUSG00000022575	Gsdmd	1.35676	14.3917	5.83281e-47	2.26024e-45	protein_coding
ENSMUSG00000037709	Fam13a	-2.13521	-14.3565	9.70552e-47	3.75356e-45	protein_coding
ENSMUSG00000024480	Ap3s1	-1.05649	-14.3489	1.08281e-46	4.17953e-45	protein_coding
ENSMUSG00000037458	Azin1	0.994528	14.3458	1.13265e-46	4.36334e-45	protein_coding
ENSMUSG00000042207	Kdm5b	-1.23443	-14.3373	1.27982e-46	4.92068e-45	protein_coding
ENSMUSG00000040658	Dnph1	1.3644	14.3257	1.51156e-46	5.8004e-45	protein_coding
ENSMUSG00000022021	Diaph3	0.881952	14.3235	1.56144e-46	5.98016e-45	protein_coding
ENSMUSG00000064120	Mocs1	-0.982451	-14.3075	1.96328e-46	7.50462e-45	protein_coding
ENSMUSG00000033684	Qsox1	0.839746	14.2861	2.66996e-46	1.01861e-44	protein_coding
ENSMUSG00000034818	Celf5	-1.75805	-14.2796	2.93398e-46	1.11718e-44	protein_coding
ENSMUSG00000022469	Rapgef3	1.58801	14.2722	3.26092e-46	1.23928e-44	protein_coding
ENSMUSG00000018849	Wwc1	1.27099	14.27	3.36366e-46	1.27586e-44	protein_coding
ENSMUSG00000039741	Bahcc1	-1.16423	-14.2439	4.89371e-46	1.85266e-44	protein_coding
ENSMUSG00000034758	Tle6	-2.25999	-14.2412	5.08496e-46	1.92137e-44	protein_coding
ENSMUSG00000060969	Irx1	-1.22029	-14.2352	5.54405e-46	2.09084e-44	protein_coding
ENSMUSG00000031070	Mrgprf	-1.57149	-14.1527	1.79736e-45	6.76548e-44	protein_coding
ENSMUSG00000027215	Cd82	-1.85906	-14.1523	1.8077e-45	6.79143e-44	protein_coding
ENSMUSG00000015653	Steap2	0.865797	14.1453	1.99628e-45	7.48567e-44	protein_coding
ENSMUSG00000019122	Ccl9	2.48084	14.1174	2.96559e-45	1.10993e-43	protein_coding
ENSMUSG00000046711	Hmga1	1.10388	14.1	3.80024e-45	1.41962e-43	protein_coding
ENSMUSG00000028698	Pik3r3	-1.60188	-14.0987	3.86625e-45	1.44155e-43	protein_coding
ENSMUSG00000059013	Sh2d3c	-3.04124	-14.0802	5.02654e-45	1.87063e-43	protein_coding
ENSMUSG00000042688	Mapk6	0.9767	14.0639	6.32866e-45	2.35078e-43	protein_coding
ENSMUSG00000044042	Fmn1	-1.23551	-14.0556	7.11933e-45	2.63951e-43	protein_coding
ENSMUSG00000034327	Kctd9	1.16328	14.0552	7.16241e-45	2.65049e-43	protein_coding
ENSMUSG00000074794	Arrdc3	-1.19371	-14.0331	9.77479e-45	3.61045e-43	protein_coding
ENSMUSG00000020312	Shc2	-1.58279	-14.0212	1.15674e-44	4.26457e-43	protein_coding
ENSMUSG00000049100	Pcdh10	3.36732	13.9981	1.60149e-44	5.89326e-43	protein_coding
ENSMUSG00000028015	Ctso	-2.04183	-13.9957	1.6567e-44	6.08504e-43	protein_coding
ENSMUSG00000028385	Snx30	0.973346	13.9923	1.73616e-44	6.36505e-43	protein_coding
ENSMUSG00000003949	Hlf	-2.22304	-13.9713	2.33259e-44	8.5358e-43	protein_coding
ENSMUSG00000049550	Clip1	1.04919	13.9604	2.71717e-44	9.92472e-43	protein_coding
ENSMUSG00000020150	Gamt	-1.40494	-13.9548	2.94091e-44	1.07221e-42	protein_coding
ENSMUSG00000053560	Ier2	-1.42969	-13.9487	3.20561e-44	1.16656e-42	protein_coding
ENSMUSG00000038521	C1s1	-2.04799	-13.9431	3.46431e-44	1.25838e-42	protein_coding
ENSMUSG00000072294	Klf12	-2.84778	-13.9368	3.78487e-44	1.3723e-42	protein_coding
ENSMUSG00000006517	Mvd	-0.988596	-13.9339	3.94259e-44	1.42686e-42	protein_coding
ENSMUSG00000025503	Taldo1	1.30913	13.9225	4.62372e-44	1.6703e-42	protein_coding
ENSMUSG00000026576	Atp1b1	-1.1074	-13.9182	4.91044e-44	1.77063e-42	protein_coding
ENSMUSG00000026335	Pam	-0.85146	-13.9001	6.32102e-44	2.27511e-42	protein_coding
ENSMUSG00000020282	Rhbdf1	1.10088	13.8832	8.00961e-44	2.87762e-42	protein_coding
ENSMUSG00000002602	Axl	0.928266	13.8758	8.88212e-44	3.18529e-42	protein_coding
ENSMUSG00000040133	Gpr176	1.09168	13.8686	9.81276e-44	3.51265e-42	protein_coding
ENSMUSG00000029381	Shroom3	1.96416	13.8616	1.08247e-43	3.86787e-42	protein_coding
ENSMUSG00000063687	Pcdhb5	-1.97802	-13.8516	1.24482e-43	4.43995e-42	protein_coding
ENSMUSG00000089762	Ier5l	-0.90506	-13.8467	1.33178e-43	4.7415e-42	protein_coding
ENSMUSG00000043300	B3galnt1	-1.03871	-13.8372	1.52013e-43	5.40234e-42	protein_coding
ENSMUSG00000038332	Sesn1	-1.06092	-13.8304	1.67027e-43	5.92525e-42	protein_coding
ENSMUSG00000015961	Adss	0.794723	13.8143	2.09009e-43	7.40125e-42	protein_coding
ENSMUSG00000091243	Vgll3	1.00146	13.7939	2.77331e-43	9.80301e-42	protein_coding
ENSMUSG00000059588	Calcrl	-2.21285	-13.7688	3.92908e-43	1.38635e-41	protein_coding
ENSMUSG00000052920	Prkg1	-2.28633	-13.7684	3.94878e-43	1.39082e-41	protein_coding
ENSMUSG00000019066	Rab3d	-1.87446	-13.7662	4.07167e-43	1.43154e-41	protein_coding
ENSMUSG00000015850	Adamtsl4	1.69783	13.7553	4.72995e-43	1.66003e-41	protein_coding
ENSMUSG00000039476	Prrx2	-1.0674	-13.7496	5.12116e-43	1.79414e-41	protein_coding
ENSMUSG00000031591	Asah1	0.784752	13.7413	5.74352e-43	2.0086e-41	protein_coding
ENSMUSG00000036136	Fam110c	1.85694	13.7272	6.97931e-43	2.43646e-41	protein_coding
ENSMUSG00000030921	Trim30a	-2.72632	-13.7215	7.54866e-43	2.63056e-41	protein_coding
ENSMUSG00000112636	Gm47223	1.77264	13.7153	8.2201e-43	2.85949e-41	lincRNA
ENSMUSG00000030093	Wnt7a	4.15427	13.6924	1.12657e-42	3.91205e-41	protein_coding
ENSMUSG00000063727	Tnfrsf11b	-2.06816	-13.6808	1.32279e-42	4.58537e-41	protein_coding
ENSMUSG00000075551	Cyp3a41a	4.37599	13.6794	1.34888e-42	4.66758e-41	protein_coding
ENSMUSG00000027966	Col11a1	-2.25468	-13.6394	2.33383e-42	8.06173e-41	protein_coding
ENSMUSG00000057522	Spop	0.865834	13.6152	3.25356e-42	1.12191e-40	protein_coding
ENSMUSG00000023046	Igfbp6	1.25257	13.5942	4.33708e-42	1.49292e-40	protein_coding
ENSMUSG00000003200	Sh3gl1	0.768561	13.586	4.85117e-42	1.66698e-40	protein_coding
ENSMUSG00000017929	B4galt5	1.0468	13.5842	4.97178e-42	1.70545e-40	protein_coding
ENSMUSG00000028125	Abca4	3.37179	13.5809	5.2009e-42	1.78095e-40	protein_coding
ENSMUSG00000055421	Pcdh9	-2.99205	-13.5749	5.63839e-42	1.92741e-40	protein_coding
ENSMUSG00000024304	Cdh2	0.924524	13.5704	5.99689e-42	2.04641e-40	protein_coding
ENSMUSG00000058756	Thra	-0.965077	-13.5689	6.12269e-42	2.08573e-40	protein_coding
ENSMUSG00000031642	Sh3rf1	1.00169	13.5448	8.5061e-42	2.89266e-40	protein_coding
ENSMUSG00000023868	Pde10a	-1.51619	-13.5346	9.77699e-42	3.31913e-40	protein_coding
ENSMUSG00000030583	Sipa1l3	1.12594	13.514	1.29278e-41	4.38124e-40	protein_coding
ENSMUSG00000009647	Mcu	0.890857	13.4964	1.64104e-41	5.55195e-40	protein_coding
ENSMUSG00000012519	Mlkl	0.968863	13.4823	1.9881e-41	6.71459e-40	protein_coding
ENSMUSG00000034457	Eda2r	1.10145	13.4355	3.74681e-41	1.26328e-39	protein_coding
ENSMUSG00000043259	Fam13c	-1.57691	-13.427	4.20036e-41	1.41379e-39	protein_coding
ENSMUSG00000032306	Mpi	1.11757	13.4255	4.28692e-41	1.44046e-39	protein_coding
ENSMUSG00000036402	Gng12	0.883676	13.4177	4.76208e-41	1.5974e-39	protein_coding
ENSMUSG00000026825	Dnm1	-1.06659	-13.3961	6.36884e-41	2.13275e-39	protein_coding
ENSMUSG00000031586	Rbpms	0.999041	13.3903	6.89336e-41	2.30449e-39	protein_coding
ENSMUSG00000025232	Hexa	1.00097	13.3788	8.04361e-41	2.68447e-39	protein_coding
ENSMUSG00000022817	Itgb5	-1.08869	-13.3771	8.23052e-41	2.74221e-39	protein_coding
ENSMUSG00000027797	Dclk1	0.94671	13.3749	8.48197e-41	2.82122e-39	protein_coding
ENSMUSG00000032925	Itgbl1	-1.43099	-13.3664	9.50138e-41	3.15497e-39	protein_coding
ENSMUSG00000031441	Atp11a	0.8323	13.3647	9.72056e-41	3.22232e-39	protein_coding
ENSMUSG00000038463	Olfml2b	-1.35819	-13.3581	1.06208e-40	3.51483e-39	protein_coding
ENSMUSG00000002105	Slc39a13	1.08629	13.3438	1.28719e-40	4.25268e-39	protein_coding
ENSMUSG00000032252	Glce	0.903512	13.3433	1.29661e-40	4.27663e-39	protein_coding
ENSMUSG00000027293	Ehd4	0.997356	13.3365	1.42022e-40	4.67653e-39	protein_coding
ENSMUSG00000037621	Atoh8	-1.26084	-13.3292	1.56495e-40	5.14452e-39	protein_coding
ENSMUSG00000036620	Mgat4b	0.856725	13.2908	2.61876e-40	8.59441e-39	protein_coding
ENSMUSG00000021388	Aspn	-2.49954	-13.2768	3.15408e-40	1.03341e-38	protein_coding
ENSMUSG00000047604	Frat2	1.89105	13.2767	3.16099e-40	1.03395e-38	protein_coding
ENSMUSG00000096210	H1f0	-0.849776	-13.271	3.41033e-40	1.11366e-38	protein_coding
ENSMUSG00000070337	Gpr179	3.28813	13.2617	3.86024e-40	1.2585e-38	protein_coding
ENSMUSG00000039031	Arhgap18	1.2381	13.2483	4.61533e-40	1.50219e-38	protein_coding
ENSMUSG00000007888	Crlf1	-1.16807	-13.2392	5.21031e-40	1.69305e-38	protein_coding
ENSMUSG00000038418	Egr1	-1.33946	-13.2371	5.35596e-40	1.73752e-38	protein_coding
ENSMUSG00000018363	Smurf2	0.86256	13.2282	6.03062e-40	1.95317e-38	protein_coding
ENSMUSG00000021047	Nova1	-2.04463	-13.226	6.20783e-40	2.00727e-38	protein_coding
ENSMUSG00000023905	Tnfrsf12a	1.08447	13.2248	6.30921e-40	2.03671e-38	protein_coding
ENSMUSG00000007655	Cav1	1.01104	13.224	6.38077e-40	2.05644e-38	protein_coding
ENSMUSG00000021171	Esyt2	0.77877	13.2217	6.57436e-40	2.11538e-38	protein_coding
ENSMUSG00000024302	Dtna	1.16309	13.2122	7.46174e-40	2.39699e-38	protein_coding
ENSMUSG00000031066	Usp11	-1.12252	-13.1756	1.21254e-39	3.88881e-38	protein_coding
ENSMUSG00000026478	Lamc1	1.17432	13.1694	1.31627e-39	4.21464e-38	protein_coding
ENSMUSG00000034118	Tpst1	-0.904161	-13.1638	1.41729e-39	4.53075e-38	protein_coding
ENSMUSG00000040428	Plekha4	-2.2361	-13.1437	1.84952e-39	5.90289e-38	protein_coding
ENSMUSG00000047767	Atg16l2	-1.53576	-13.1382	1.99014e-39	6.34143e-38	protein_coding
ENSMUSG00000027883	Gpsm2	-0.830452	-13.1358	2.05255e-39	6.52975e-38	protein_coding
ENSMUSG00000012889	Podnl1	0.988857	13.1341	2.10092e-39	6.67288e-38	protein_coding
ENSMUSG00000032193	Ldlr	1.03231	13.1304	2.20577e-39	6.99463e-38	protein_coding
ENSMUSG00000024529	Lox	-0.932688	-13.1215	2.48126e-39	7.85561e-38	protein_coding
ENSMUSG00000060301	2610008E11Rik	-1.52618	-13.1073	2.9908e-39	9.4536e-38	protein_coding
ENSMUSG00000020990	Cdkl1	3.11394	13.1032	3.15747e-39	9.96448e-38	protein_coding
ENSMUSG00000020186	Csrp2	-1.00758	-13.1007	3.263e-39	1.0281e-37	protein_coding
ENSMUSG00000017615	Tnfaip1	0.847495	13.0876	3.87883e-39	1.22019e-37	protein_coding
ENSMUSG00000020486	Septin4	3.0642	13.0744	4.6119e-39	1.44849e-37	protein_coding
ENSMUSG00000029816	Gpnmb	2.77427	13.0664	5.12341e-39	1.60658e-37	protein_coding
ENSMUSG00000031502	Col4a1	1.11452	13.0604	5.54532e-39	1.73612e-37	protein_coding
ENSMUSG00000044068	Zrsr1	1.22623	13.0561	5.86195e-39	1.83235e-37	protein_coding
ENSMUSG00000025757	Hspa4l	0.916343	13.0438	6.89239e-39	2.15104e-37	protein_coding
ENSMUSG00000020354	Sgcd	1.32091	13.041	7.15339e-39	2.22897e-37	protein_coding
ENSMUSG00000032849	Abcc4	1.1475	13.0379	7.44647e-39	2.31663e-37	protein_coding
ENSMUSG00000029309	Sparcl1	-1.92467	-13.034	7.84221e-39	2.4359e-37	protein_coding
ENSMUSG00000062980	Cped1	-1.18558	-13.031	8.14892e-39	2.52719e-37	protein_coding
ENSMUSG00000033149	Phldb2	0.923027	13.0266	8.63987e-39	2.67524e-37	protein_coding
ENSMUSG00000023191	P3h3	-0.994815	-13.0205	9.35657e-39	2.89262e-37	protein_coding
ENSMUSG00000027175	Tcp11l1	-1.20571	-13.0117	1.04996e-38	3.24091e-37	protein_coding
ENSMUSG00000057346	Apol9a	1.82741	13.0063	1.12706e-38	3.47346e-37	protein_coding
ENSMUSG00000001622	Csn3	3.9408	12.992	1.35843e-38	4.17997e-37	protein_coding
ENSMUSG00000056121	Fez2	0.886958	12.9913	1.3701e-38	4.20932e-37	protein_coding
ENSMUSG00000043391	2510009E07Rik	-1.47414	-12.9783	1.62394e-38	4.98142e-37	protein_coding
ENSMUSG00000027993	Trim2	-1.12039	-12.9744	1.70831e-38	5.23211e-37	protein_coding
ENSMUSG00000009614	Sardh	-1.2809	-12.9565	2.1599e-38	6.60494e-37	protein_coding
ENSMUSG00000024247	Pkdcc	-0.982954	-12.9479	2.41563e-38	7.37554e-37	protein_coding
ENSMUSG00000001870	Ltbp1	-1.05372	-12.9194	3.49957e-38	1.06686e-36	protein_coding
ENSMUSG00000029469	Ift81	-1.20695	-12.9172	3.59869e-38	1.09538e-36	protein_coding
ENSMUSG00000033389	Arhgap44	1.60456	12.9171	3.60522e-38	1.09568e-36	protein_coding
ENSMUSG00000046733	Gprc5a	1.13144	12.9148	3.71561e-38	1.12749e-36	protein_coding
ENSMUSG00000042367	Gjb3	-1.25148	-12.9142	3.74263e-38	1.13394e-36	protein_coding
ENSMUSG00000025558	Dock9	0.951827	12.9101	3.95027e-38	1.19502e-36	protein_coding
ENSMUSG00000029371	Cxcl5	1.73669	12.8974	4.65464e-38	1.40594e-36	protein_coding
ENSMUSG00000026589	Sec16b	-1.67552	-12.8967	4.69866e-38	1.41707e-36	protein_coding
ENSMUSG00000049999	Ppp1r3d	-1.73432	-12.88	5.8322e-38	1.75625e-36	protein_coding
ENSMUSG00000026558	Uck2	0.731268	12.8788	5.92762e-38	1.78226e-36	protein_coding
ENSMUSG00000059401	Mamld1	3.57023	12.8709	6.56033e-38	1.9695e-36	protein_coding
ENSMUSG00000115009	G930009F23Rik	2.094	12.8655	7.03565e-38	2.10898e-36	lincRNA
ENSMUSG00000023032	Slc4a8	-1.27392	-12.839	9.90935e-38	2.96589e-36	protein_coding
ENSMUSG00000051166	Eml5	1.19844	12.831	1.09899e-37	3.28431e-36	protein_coding
ENSMUSG00000030516	Tjp1	0.872789	12.8111	1.42167e-37	4.24222e-36	protein_coding
ENSMUSG00000029119	Man2b2	1.01425	12.8004	1.6302e-37	4.85712e-36	protein_coding
ENSMUSG00000023039	Krt7	2.43679	12.7975	1.69325e-37	5.03735e-36	protein_coding
ENSMUSG00000063415	Cyp26b1	-1.06523	-12.7955	1.73818e-37	5.16322e-36	protein_coding
ENSMUSG00000003810	Mast2	0.894089	12.7852	1.98428e-37	5.88541e-36	protein_coding
ENSMUSG00000041417	Pik3r1	-0.954722	-12.7741	2.28649e-37	6.77159e-36	protein_coding
ENSMUSG00000015222	Map2	-1.89449	-12.7483	3.18469e-37	9.4175e-36	protein_coding
ENSMUSG00000042256	Ptchd4	1.2413	12.7406	3.51811e-37	1.03879e-35	protein_coding
ENSMUSG00000022037	Clu	1.43796	12.7356	3.74776e-37	1.10494e-35	protein_coding
ENSMUSG00000020181	Nav3	1.19442	12.7312	3.96941e-37	1.16855e-35	protein_coding
ENSMUSG00000046743	Fat4	-1.88946	-12.7273	4.1702e-37	1.22583e-35	protein_coding
ENSMUSG00000027699	Ect2	0.788208	12.7259	4.24351e-37	1.24552e-35	protein_coding
ENSMUSG00000037852	Cpe	-0.826917	-12.7256	4.26316e-37	1.24943e-35	protein_coding
ENSMUSG00000022802	Lmln	1.3845	12.7173	4.73823e-37	1.3866e-35	protein_coding
ENSMUSG00000020462	Cfap36	1.06638	12.711	5.13598e-37	1.50077e-35	protein_coding
ENSMUSG00000051335	Gfod1	0.945008	12.6987	6.01498e-37	1.75502e-35	protein_coding
ENSMUSG00000032625	Thsd7a	-1.39805	-12.69	6.71763e-37	1.95714e-35	protein_coding
ENSMUSG00000034463	Scara3	-0.920433	-12.6823	7.41382e-37	2.15679e-35	protein_coding
ENSMUSG00000025402	Nab2	-0.807499	-12.6631	9.47143e-37	2.75132e-35	protein_coding
ENSMUSG00000050777	Tmem37	1.74465	12.6577	1.01392e-36	2.94097e-35	protein_coding
ENSMUSG00000026435	Slc45a3	1.65758	12.6517	1.09514e-36	3.17188e-35	protein_coding
ENSMUSG00000026471	Mr1	-1.32382	-12.6414	1.24887e-36	3.61183e-35	protein_coding
ENSMUSG00000033295	Ptprf	1.05743	12.6359	1.33841e-36	3.86511e-35	protein_coding
ENSMUSG00000023044	Csad	-1.0033	-12.6241	1.55584e-36	4.48645e-35	protein_coding
ENSMUSG00000013076	Amotl1	0.767251	12.6205	1.62789e-36	4.68738e-35	protein_coding
ENSMUSG00000000804	Usp32	0.850194	12.6083	1.90153e-36	5.46732e-35	protein_coding
ENSMUSG00000029861	Fam131b	-1.02106	-12.6046	1.99119e-36	5.71677e-35	protein_coding
ENSMUSG00000027460	Angpt4	3.55689	12.6021	2.05565e-36	5.89326e-35	protein_coding
ENSMUSG00000043099	Hic1	-0.958299	-12.5998	2.11808e-36	6.06344e-35	protein_coding
ENSMUSG00000021591	Glrx	-1.42532	-12.5922	2.33196e-36	6.66601e-35	protein_coding
ENSMUSG00000038295	Atg9b	2.84852	12.5807	2.6959e-36	7.69521e-35	protein_coding
ENSMUSG00000036073	Galt	1.44435	12.5769	2.82769e-36	8.05974e-35	protein_coding
ENSMUSG00000097467	Gm26737	-1.55055	-12.5675	3.18702e-36	9.07082e-35	antisense
ENSMUSG00000039157	Fam102a	1.12149	12.567	3.20639e-36	9.11279e-35	protein_coding
ENSMUSG00000029844	Hoxa1	1.51071	12.5422	4.38914e-36	1.24563e-34	protein_coding
ENSMUSG00000030257	Srgap3	1.0012	12.5209	5.74006e-36	1.62668e-34	protein_coding
ENSMUSG00000037946	Fgd3	1.11686	12.4822	9.34205e-36	2.64365e-34	protein_coding
ENSMUSG00000066232	Ipo7	0.679316	12.4729	1.04898e-35	2.96418e-34	protein_coding
ENSMUSG00000045506	A930002H24Rik	-2.62306	-12.4676	1.12218e-35	3.1665e-34	protein_coding
ENSMUSG00000045934	Mtmr11	-1.13244	-12.462	1.20267e-35	3.38877e-34	protein_coding
ENSMUSG00000046768	Rhoj	-1.01277	-12.4582	1.26247e-35	3.5522e-34	protein_coding
ENSMUSG00000005583	Mef2c	-1.43804	-12.4508	1.38423e-35	3.88925e-34	protein_coding
ENSMUSG00000057738	Sptan1	0.914672	12.4369	1.64679e-35	4.6204e-34	protein_coding
ENSMUSG00000029370	Rassf6	3.43407	12.4301	1.79456e-35	5.02783e-34	protein_coding
ENSMUSG00000026426	Arl8a	0.787735	12.4296	1.80597e-35	5.05261e-34	protein_coding
ENSMUSG00000030188	Magohb	1.07349	12.4277	1.84846e-35	5.16417e-34	protein_coding
ENSMUSG00000002265	Peg3	-1.15224	-12.4263	1.88193e-35	5.25024e-34	protein_coding
ENSMUSG00000002732	Fkbp7	-1.22988	-12.3971	2.70867e-35	7.54602e-34	protein_coding
ENSMUSG00000039197	Adk	0.934394	12.3964	2.73196e-35	7.60017e-34	protein_coding
ENSMUSG00000048027	Rgmb	-1.02482	-12.3959	2.75141e-35	7.64348e-34	protein_coding
ENSMUSG00000001918	Slc1a5	1.0398	12.3953	2.77169e-35	7.68901e-34	protein_coding
ENSMUSG00000020272	Stk10	0.973118	12.374	3.61446e-35	1.00129e-33	protein_coding
ENSMUSG00000034684	Sema3f	0.864414	12.3707	3.76485e-35	1.04148e-33	protein_coding
ENSMUSG00000021830	Txndc16	-1.15898	-12.3705	3.77595e-35	1.04309e-33	protein_coding
ENSMUSG00000041923	Nol4	-2.39901	-12.3674	3.92481e-35	1.0827e-33	protein_coding
ENSMUSG00000029135	Fosl2	-0.995925	-12.3544	4.60928e-35	1.26974e-33	protein_coding
ENSMUSG00000039126	Prune2	1.28899	12.3479	5.00046e-35	1.37558e-33	protein_coding
ENSMUSG00000044258	Ctla2a	-2.20192	-12.3454	5.15723e-35	1.41673e-33	protein_coding
ENSMUSG00000029570	Lfng	1.25302	12.3338	5.95461e-35	1.6335e-33	protein_coding
ENSMUSG00000026343	Gpr39	3.46139	12.3323	6.06938e-35	1.66267e-33	protein_coding
ENSMUSG00000056481	Cd248	-1.42164	-12.3297	6.26657e-35	1.71431e-33	protein_coding
ENSMUSG00000066278	Vps37b	0.939787	12.3283	6.37644e-35	1.74195e-33	protein_coding
ENSMUSG00000027087	Itgav	0.970686	12.3181	7.23578e-35	1.97398e-33	protein_coding
ENSMUSG00000027639	Samhd1	0.837289	12.3097	8.03547e-35	2.18911e-33	protein_coding
ENSMUSG00000035385	Ccl2	1.15021	12.3072	8.28738e-35	2.25462e-33	protein_coding
ENSMUSG00000022206	Npr3	0.967911	12.2858	1.08037e-34	2.93514e-33	protein_coding
ENSMUSG00000027508	Pag1	1.49045	12.2851	1.08917e-34	2.955e-33	protein_coding
ENSMUSG00000004540	Psg17	2.68377	12.2726	1.27105e-34	3.44371e-33	protein_coding
ENSMUSG00000006369	Fbln1	1.79562	12.2466	1.75201e-34	4.74027e-33	protein_coding
ENSMUSG00000029377	Ereg	1.43306	12.2342	2.04035e-34	5.51286e-33	protein_coding
ENSMUSG00000018340	Anxa6	-0.993587	-12.2327	2.07861e-34	5.60855e-33	protein_coding
ENSMUSG00000002020	Ltbp2	0.999143	12.2326	2.08264e-34	5.61174e-33	protein_coding
ENSMUSG00000020023	Tmcc3	1.03347	12.2275	2.2155e-34	5.9616e-33	protein_coding
ENSMUSG00000021699	Pde4d	-1.45829	-12.2164	2.54131e-34	6.82898e-33	protein_coding
ENSMUSG00000029560	Snx8	0.94721	12.2077	2.82886e-34	7.59135e-33	protein_coding
ENSMUSG00000049521	Cdc42ep1	1.05399	12.2052	2.91471e-34	7.8111e-33	protein_coding
ENSMUSG00000005148	Klf5	1.05572	12.2024	3.01821e-34	8.0775e-33	protein_coding
ENSMUSG00000032572	Col6a4	2.9816	12.1663	4.70049e-34	1.25627e-32	protein_coding
ENSMUSG00000026796	Fam129b	0.786604	12.1646	4.80073e-34	1.28132e-32	protein_coding
ENSMUSG00000003199	Mpnd	-0.885913	-12.1361	6.80257e-34	1.81316e-32	protein_coding
ENSMUSG00000030035	Wbp1	-0.965947	-12.1271	7.59171e-34	2.02077e-32	protein_coding
ENSMUSG00000025969	Nrp2	0.755849	12.124	7.88497e-34	2.096e-32	protein_coding
ENSMUSG00000039942	Ptger4	-1.15872	-12.1156	8.73699e-34	2.31936e-32	protein_coding
ENSMUSG00000042099	Kank3	-1.47396	-12.0997	1.06007e-33	2.81032e-32	protein_coding
ENSMUSG00000023963	Cyp39a1	-1.564	-12.0937	1.13964e-33	3.01722e-32	protein_coding
ENSMUSG00000040852	Plekhh2	-0.972544	-12.0852	1.26451e-33	3.34332e-32	protein_coding
ENSMUSG00000025213	Kazald1	-1.38378	-12.0841	1.28208e-33	3.38523e-32	protein_coding
ENSMUSG00000040151	Hs2st1	0.840737	12.0831	1.2974e-33	3.42112e-32	protein_coding
ENSMUSG00000053199	Arhgap20	-1.77058	-12.075	1.43079e-33	3.7678e-32	protein_coding
ENSMUSG00000021379	Id4	-1.37106	-12.0648	1.62131e-33	4.26383e-32	protein_coding
ENSMUSG00000032374	Plod2	1.03715	12.0535	1.85948e-33	4.88367e-32	protein_coding
ENSMUSG00000025650	Col7a1	1.72197	12.0412	2.15706e-33	5.6577e-32	protein_coding
ENSMUSG00000004897	Hdgf	0.76525	12.0161	2.9251e-33	7.66198e-32	protein_coding
ENSMUSG00000034675	Dbn1	0.831507	12.0086	3.20243e-33	8.37727e-32	protein_coding
ENSMUSG00000030666	Calcb	3.79125	12.0021	3.46242e-33	9.04539e-32	protein_coding
ENSMUSG00000020644	Id2	-1.29985	-11.9948	3.78494e-33	9.87489e-32	protein_coding
ENSMUSG00000022793	B4galt4	1.45631	11.9912	3.95195e-33	1.0297e-31	protein_coding
ENSMUSG00000000290	Itgb2	1.47907	11.9899	4.01603e-33	1.04501e-31	protein_coding
ENSMUSG00000038738	Shank1	3.62779	11.9806	4.48826e-33	1.16636e-31	protein_coding
ENSMUSG00000022587	Ly6e	1.04655	11.9791	4.5734e-33	1.18692e-31	protein_coding
ENSMUSG00000024921	Smarca2	-1.04049	-11.9648	5.43086e-33	1.4076e-31	protein_coding
ENSMUSG00000017765	Slc12a4	0.894539	11.9506	6.44327e-33	1.66781e-31	protein_coding
ENSMUSG00000029718	Pcolce	1.06293	11.9371	7.57914e-33	1.95925e-31	protein_coding
ENSMUSG00000005481	Ddx39	0.837211	11.9305	8.20698e-33	2.11878e-31	protein_coding
ENSMUSG00000038402	Foxf2	-0.986721	-11.9276	8.50167e-33	2.19199e-31	protein_coding
ENSMUSG00000091337	Eid1	-0.997329	-11.9163	9.73114e-33	2.5057e-31	protein_coding
ENSMUSG00000063524	Eno1	1.1261	11.9117	1.02821e-32	2.64412e-31	protein_coding
ENSMUSG00000020057	Dram1	-1.67543	-11.9074	1.08248e-32	2.78005e-31	protein_coding
ENSMUSG00000041912	Tdrkh	-1.21728	-11.8934	1.28074e-32	3.28495e-31	protein_coding
ENSMUSG00000020937	Plcd3	1.20848	11.8838	1.43601e-32	3.67842e-31	protein_coding
ENSMUSG00000026826	Nr4a2	-1.70792	-11.8821	1.46567e-32	3.74953e-31	protein_coding
ENSMUSG00000022306	Zfpm2	-1.88478	-11.8708	1.67944e-32	4.29084e-31	protein_coding
ENSMUSG00000051029	Serpinb1b	3.30423	11.867	1.75558e-32	4.47956e-31	protein_coding
ENSMUSG00000060568	Fam78b	1.93539	11.8654	1.7904e-32	4.56252e-31	protein_coding
ENSMUSG00000028680	Plk3	0.969796	11.8615	1.87666e-32	4.77617e-31	protein_coding
ENSMUSG00000031987	Egln1	0.816025	11.8564	1.9925e-32	5.06444e-31	protein_coding
ENSMUSG00000027996	Sfrp2	-2.09689	-11.8524	2.09199e-32	5.31047e-31	protein_coding
ENSMUSG00000002900	Lamb1	0.912613	11.8422	2.36144e-32	5.98676e-31	protein_coding
ENSMUSG00000032232	Cgnl1	1.21143	11.8397	2.43391e-32	6.16257e-31	protein_coding
ENSMUSG00000032577	Mapkapk3	-1.43452	-11.8346	2.58428e-32	6.53492e-31	protein_coding
ENSMUSG00000096188	Cmtm4	0.770291	11.8139	3.30721e-32	8.3523e-31	protein_coding
ENSMUSG00000028654	Mycl	2.00992	11.8083	3.53573e-32	8.918e-31	protein_coding
ENSMUSG00000017737	Mmp9	-2.61984	-11.808	3.5489e-32	8.93978e-31	protein_coding
ENSMUSG00000033161	Atp1a1	0.816402	11.8052	3.669e-32	9.23054e-31	protein_coding
ENSMUSG00000025355	Mmp19	-1.67753	-11.804	3.72373e-32	9.35629e-31	protein_coding
ENSMUSG00000041974	Spidr	-1.01372	-11.7996	3.92364e-32	9.84604e-31	protein_coding
ENSMUSG00000039485	Tspyl4	-1.75568	-11.7992	3.93915e-32	9.8724e-31	protein_coding
ENSMUSG00000053198	Prx	1.15866	11.7928	4.25054e-32	1.06393e-30	protein_coding
ENSMUSG00000025504	Eps8l2	3.50468	11.7855	4.63469e-32	1.15861e-30	protein_coding
ENSMUSG00000073700	Klhl21	0.981522	11.782	4.83065e-32	1.20607e-30	protein_coding
ENSMUSG00000025151	Maged1	-0.717198	-11.7815	4.86341e-32	1.21272e-30	protein_coding
ENSMUSG00000027007	Itprid2	0.998522	11.7731	5.36879e-32	1.33705e-30	protein_coding
ENSMUSG00000021112	Mpp5	0.949667	11.7655	5.87885e-32	1.46222e-30	protein_coding
ENSMUSG00000079339	Ifit1bl1	3.16662	11.7652	5.90042e-32	1.46574e-30	protein_coding
ENSMUSG00000024776	Stambpl1	0.86838	11.7646	5.93861e-32	1.47337e-30	protein_coding
ENSMUSG00000075012	Fjx1	1.3881	11.7627	6.07624e-32	1.50563e-30	protein_coding
ENSMUSG00000040867	Begain	-1.35298	-11.7558	6.59114e-32	1.63116e-30	protein_coding
ENSMUSG00000020782	Llgl2	1.38543	11.7511	6.97225e-32	1.72332e-30	protein_coding
ENSMUSG00000021745	Ptprg	0.8631	11.7468	7.33245e-32	1.81008e-30	protein_coding
ENSMUSG00000078182	Gm6083	3.82895	11.7439	7.58757e-32	1.87072e-30	processed_pseudogene
ENSMUSG00000048279	Sacs	0.999422	11.7426	7.70972e-32	1.89846e-30	protein_coding
ENSMUSG00000087143	A830082K12Rik	-1.2873	-11.7404	7.91455e-32	1.94647e-30	antisense
ENSMUSG00000049807	Arhgap23	0.84477	11.7351	8.42664e-32	2.06983e-30	protein_coding
ENSMUSG00000020399	Havcr2	2.76421	11.7339	8.54396e-32	2.09603e-30	protein_coding
ENSMUSG00000041540	Sox5	-1.53674	-11.7311	8.82904e-32	2.16328e-30	protein_coding
ENSMUSG00000031996	Aplp2	0.75887	11.7131	1.09235e-31	2.67313e-30	protein_coding
ENSMUSG00000062014	Gmfb	0.743762	11.7072	1.17036e-31	2.8605e-30	protein_coding
ENSMUSG00000056234	Ncoa4	0.810678	11.7005	1.26758e-31	3.09428e-30	protein_coding
ENSMUSG00000023904	Hcfc1r1	-1.04183	-11.6894	1.44335e-31	3.51899e-30	protein_coding
ENSMUSG00000078249	Hmga1b	0.902055	11.682	1.57456e-31	3.83415e-30	protein_coding
ENSMUSG00000023031	Cela1	-1.9818	-11.6742	1.72591e-31	4.19751e-30	protein_coding
ENSMUSG00000043439	Epop	1.56324	11.6495	2.30711e-31	5.60413e-30	protein_coding
ENSMUSG00000010048	Ifrd2	0.790231	11.6432	2.48529e-31	6.02951e-30	protein_coding
ENSMUSG00000036779	Tent4b	0.808445	11.6229	3.15216e-31	7.638e-30	protein_coding
ENSMUSG00000020044	Timp3	-0.986737	-11.6183	3.32854e-31	8.05548e-30	protein_coding
ENSMUSG00000037020	Wdr62	1.0416	11.6129	3.54561e-31	8.57029e-30	protein_coding
ENSMUSG00000000056	Narf	-1.16057	-11.6049	3.88921e-31	9.38933e-30	protein_coding
ENSMUSG00000017754	Pltp	1.20835	11.6028	3.98651e-31	9.61245e-30	protein_coding
ENSMUSG00000023832	Acat2	-0.84628	-11.6011	4.07048e-31	9.80295e-30	protein_coding
ENSMUSG00000053646	Plxnb1	-1.53042	-11.5959	4.3241e-31	1.03884e-29	protein_coding
ENSMUSG00000032531	Amotl2	0.721793	11.596	4.31943e-31	1.03884e-29	protein_coding
ENSMUSG00000037643	Prkci	0.688478	11.5921	4.51799e-31	1.0841e-29	protein_coding
ENSMUSG00000029246	Ppat	0.827573	11.5904	4.61005e-31	1.10484e-29	protein_coding
ENSMUSG00000073408	Mucl3	1.95377	11.5894	4.6645e-31	1.11654e-29	protein_coding
ENSMUSG00000050567	Maml1	0.752392	11.5834	5.00243e-31	1.19598e-29	protein_coding
ENSMUSG00000033685	Ucp2	-1.20039	-11.5778	5.33853e-31	1.27478e-29	protein_coding
ENSMUSG00000047735	Samd9l	-1.59431	-11.5772	5.37558e-31	1.28208e-29	protein_coding
ENSMUSG00000000530	Acvrl1	2.47696	11.5717	5.73603e-31	1.36639e-29	protein_coding
ENSMUSG00000056429	Tgoln1	0.757629	11.5706	5.80734e-31	1.38171e-29	protein_coding
ENSMUSG00000021996	Esd	1.13144	11.5521	7.20088e-31	1.71121e-29	protein_coding
ENSMUSG00000064193	Gm4735	1.08678	11.533	8.9943e-31	2.13482e-29	processed_pseudogene
ENSMUSG00000051669	AU021092	3.50828	11.5328	9.01742e-31	2.13774e-29	protein_coding
ENSMUSG00000037960	Card19	1.02847	11.5229	1.01183e-30	2.39583e-29	protein_coding
ENSMUSG00000025509	Pnpla2	1.05142	11.5208	1.03617e-30	2.45053e-29	protein_coding
ENSMUSG00000031125	3830403N18Rik	-1.99312	-11.5152	1.10623e-30	2.6131e-29	protein_coding
ENSMUSG00000073530	Pappa2	-2.28979	-11.5121	1.14704e-30	2.70626e-29	protein_coding
ENSMUSG00000068335	Dok1	0.707991	11.5096	1.18051e-30	2.78188e-29	protein_coding
ENSMUSG00000002997	Prkar2b	0.770875	11.4906	1.47033e-30	3.46072e-29	protein_coding
ENSMUSG00000039844	Rapgef1	0.810903	11.4866	1.54037e-30	3.62124e-29	protein_coding
ENSMUSG00000019102	Aldh3a1	1.67724	11.4737	1.78909e-30	4.20095e-29	protein_coding
ENSMUSG00000026768	Itga8	-1.86321	-11.4714	1.83607e-30	4.30615e-29	protein_coding
ENSMUSG00000027656	Ccn5	-1.81096	-11.4521	2.294e-30	5.37374e-29	protein_coding
ENSMUSG00000048058	Ldlrad3	0.913376	11.4496	2.36262e-30	5.52792e-29	protein_coding
ENSMUSG00000026620	Mark1	-1.28951	-11.4443	2.51035e-30	5.8666e-29	protein_coding
ENSMUSG00000041506	Rrp9	0.765413	11.4367	2.74126e-30	6.39864e-29	protein_coding
ENSMUSG00000027318	Adam33	1.95726	11.4327	2.87138e-30	6.69446e-29	protein_coding
ENSMUSG00000022146	Osmr	-0.97038	-11.4169	3.44121e-30	8.01351e-29	protein_coding
ENSMUSG00000019796	Lrp11	0.757961	11.4023	4.0702e-30	9.46705e-29	protein_coding
ENSMUSG00000028788	Ptp4a2	0.649945	11.397	4.32919e-30	1.00576e-28	protein_coding
ENSMUSG00000029669	Tspan12	2.56485	11.3697	5.91755e-30	1.37315e-28	protein_coding
ENSMUSG00000020593	Lpin1	-1.05093	-11.3637	6.34308e-30	1.47016e-28	protein_coding
ENSMUSG00000063146	Clip2	-0.976038	-11.3546	7.03248e-30	1.62804e-28	protein_coding
ENSMUSG00000001627	Ifrd1	0.976046	11.3326	9.04526e-30	2.09154e-28	protein_coding
ENSMUSG00000025492	Ifitm3	-1.16159	-11.3319	9.12334e-30	2.10713e-28	protein_coding
ENSMUSG00000026024	Als2	0.836071	11.3302	9.30363e-30	2.14626e-28	protein_coding
ENSMUSG00000021360	Gcnt2	1.39479	11.3184	1.06391e-29	2.45146e-28	protein_coding
ENSMUSG00000062312	Erbb2	0.731941	11.3066	1.21682e-29	2.80052e-28	protein_coding
ENSMUSG00000004356	Utp20	0.757757	11.2941	1.40411e-29	3.22782e-28	protein_coding
ENSMUSG00000060802	B2m	0.960928	11.2932	1.41755e-29	3.25491e-28	protein_coding
ENSMUSG00000042726	Trafd1	-0.986705	-11.2903	1.46479e-29	3.35948e-28	protein_coding
ENSMUSG00000031673	Cdh11	-0.704638	-11.2896	1.47734e-29	3.38135e-28	protein_coding
ENSMUSG00000040734	Ppp1r13l	1.20099	11.2896	1.47775e-29	3.38135e-28	protein_coding
ENSMUSG00000075592	Nynrin	-1.34544	-11.2865	1.52963e-29	3.49599e-28	protein_coding
ENSMUSG00000033060	Lmo7	0.908247	11.2864	1.53259e-29	3.4987e-28	protein_coding
ENSMUSG00000059040	Eno1b	1.13252	11.2827	1.59812e-29	3.64408e-28	protein_coding
ENSMUSG00000022952	Runx1	1.01826	11.2769	1.7062e-29	3.88604e-28	protein_coding
ENSMUSG00000035314	Gdpd5	1.65487	11.26	2.06868e-29	4.70618e-28	protein_coding
ENSMUSG00000031207	Msn	0.727022	11.2566	2.14928e-29	4.88392e-28	protein_coding
ENSMUSG00000035873	Pawr	0.853067	11.2552	2.18384e-29	4.95674e-28	protein_coding
ENSMUSG00000036078	Sigmar1	0.882155	11.2523	2.2575e-29	5.11804e-28	protein_coding
ENSMUSG00000053580	Tanc2	-0.862277	-11.2511	2.28763e-29	5.18039e-28	protein_coding
ENSMUSG00000036206	Sh3bp4	0.871192	11.2423	2.52804e-29	5.71824e-28	protein_coding
ENSMUSG00000030770	Parva	0.858203	11.2417	2.54384e-29	5.74739e-28	protein_coding
ENSMUSG00000042549	Map2k3os	1.35728	11.241	2.56507e-29	5.78872e-28	antisense
ENSMUSG00000055723	Rras2	0.876481	11.237	2.68297e-29	6.04786e-28	protein_coding
ENSMUSG00000031808	Slc27a1	1.08615	11.2315	2.85636e-29	6.43137e-28	protein_coding
ENSMUSG00000040907	Atp1a3	2.79016	11.2237	3.11893e-29	7.01457e-28	protein_coding
ENSMUSG00000041571	Selenow	-0.942984	-11.2127	3.53234e-29	7.93529e-28	protein_coding
ENSMUSG00000041688	Amot	-0.989359	-11.2082	3.71653e-29	8.33957e-28	protein_coding
ENSMUSG00000001763	Tspan33	2.46789	11.2059	3.81499e-29	8.55077e-28	protein_coding
ENSMUSG00000034573	Ptpn13	-1.03042	-11.2027	3.95404e-29	8.85237e-28	protein_coding
ENSMUSG00000010067	Rassf1	1.02052	11.2015	4.00994e-29	8.96735e-28	protein_coding
ENSMUSG00000019832	Rab32	1.00627	11.2012	4.02077e-29	8.98138e-28	protein_coding
ENSMUSG00000073664	Nbeal1	1.05459	11.1891	4.61059e-29	1.02872e-27	protein_coding
ENSMUSG00000009291	Pttg1ip	0.711173	11.1889	4.62195e-29	1.03009e-27	protein_coding
ENSMUSG00000039217	Il18	-2.66728	-11.1821	4.99216e-29	1.11135e-27	protein_coding
ENSMUSG00000008855	Hdac5	-0.747992	-11.1739	5.46975e-29	1.21629e-27	protein_coding
ENSMUSG00000037211	Spry1	-1.1583	-11.1585	6.50502e-29	1.44488e-27	protein_coding
ENSMUSG00000028121	Bcar3	0.878639	11.1584	6.51627e-29	1.44575e-27	protein_coding
ENSMUSG00000005103	Wdr1	0.776723	11.1571	6.61185e-29	1.4653e-27	protein_coding
ENSMUSG00000028456	Unc13b	-2.40277	-11.1488	7.2567e-29	1.60641e-27	protein_coding
ENSMUSG00000041168	Lonp1	0.76746	11.1418	7.85351e-29	1.73658e-27	protein_coding
ENSMUSG00000020883	Fbxl20	-1.03223	-11.1377	8.21951e-29	1.81547e-27	protein_coding
ENSMUSG00000067297	Ifit1bl2	3.12045	11.1323	8.73338e-29	1.92681e-27	protein_coding
ENSMUSG00000043004	Gng2	-1.66232	-11.1247	9.50913e-29	2.09562e-27	protein_coding
ENSMUSG00000030539	Sema4b	0.999339	11.1203	9.98917e-29	2.19896e-27	protein_coding
ENSMUSG00000085006	BC021767	3.70152	11.1156	1.05354e-28	2.31661e-27	transcribed_unprocessed_pseudogene
ENSMUSG00000028496	Mllt3	-0.951349	-11.1101	1.11992e-28	2.45984e-27	protein_coding
ENSMUSG00000031906	Smpd3	0.989705	11.106	1.17271e-28	2.57291e-27	protein_coding
ENSMUSG00000027952	Pmvk	-0.940707	-11.1037	1.20386e-28	2.63832e-27	protein_coding
ENSMUSG00000035673	Sbno2	0.954097	11.0987	1.27329e-28	2.78739e-27	protein_coding
ENSMUSG00000036863	Syde2	0.956691	11.0934	1.35093e-28	2.95408e-27	protein_coding
ENSMUSG00000027778	Ift80	-0.951244	-11.0863	1.46256e-28	3.19464e-27	protein_coding
ENSMUSG00000022537	Tmem44	-2.0732	-11.084	1.50099e-28	3.27422e-27	protein_coding
ENSMUSG00000050394	Armcx6	-1.6689	-11.0839	1.50232e-28	3.27422e-27	protein_coding
ENSMUSG00000049686	Orai1	1.26946	11.0828	1.51978e-28	3.30862e-27	protein_coding
ENSMUSG00000020097	Sgpl1	0.796727	11.0825	1.52586e-28	3.31821e-27	protein_coding
ENSMUSG00000021266	Wars	0.777671	11.081	1.55058e-28	3.36824e-27	protein_coding
ENSMUSG00000068036	Afdn	0.748842	11.0793	1.58109e-28	3.43073e-27	protein_coding
ENSMUSG00000029122	Evc	-0.912703	-11.0765	1.63099e-28	3.53512e-27	protein_coding
ENSMUSG00000054342	Kcnn4	0.8203	11.074	1.67756e-28	3.63208e-27	protein_coding
ENSMUSG00000000876	Pxmp4	-1.36467	-11.0618	1.92141e-28	4.15548e-27	protein_coding
ENSMUSG00000021779	Thrb	1.21755	11.0352	2.58348e-28	5.58121e-27	protein_coding
ENSMUSG00000049097	Ankrd34a	-1.28124	-11.0346	2.60166e-28	5.61435e-27	protein_coding
ENSMUSG00000020176	Grb10	-0.74827	-11.0168	3.17163e-28	6.83686e-27	protein_coding
ENSMUSG00000004568	Arhgef18	0.923821	11.0116	3.35803e-28	7.23076e-27	protein_coding
ENSMUSG00000042821	Snai1	-0.92161	-11.0084	3.4812e-28	7.48781e-27	protein_coding
ENSMUSG00000038612	Mcl1	0.681634	11.0007	3.79029e-28	8.14375e-27	protein_coding
ENSMUSG00000029419	Ajm1	-2.50872	-10.9996	3.83996e-28	8.24149e-27	protein_coding
ENSMUSG00000006356	Crip2	1.22456	10.9883	4.35151e-28	9.32926e-27	protein_coding
ENSMUSG00000052631	Sh2d6	2.1631	10.983	4.61497e-28	9.88334e-27	protein_coding
ENSMUSG00000022330	Osr2	-2.0258	-10.96	5.95125e-28	1.27313e-26	protein_coding
ENSMUSG00000031904	Slc7a6	0.751633	10.9575	6.11789e-28	1.30736e-26	protein_coding
ENSMUSG00000032246	Calml4	-2.39913	-10.947	6.87057e-28	1.46661e-26	protein_coding
ENSMUSG00000040552	C3ar1	2.68102	10.9431	7.16907e-28	1.52868e-26	protein_coding
ENSMUSG00000019189	Rnf145	0.688891	10.9284	8.43462e-28	1.79659e-26	protein_coding
ENSMUSG00000041028	Ghitm	0.808358	10.9217	9.08061e-28	1.9321e-26	protein_coding
ENSMUSG00000034993	Vat1	0.987099	10.9177	9.48549e-28	2.01607e-26	protein_coding
ENSMUSG00000028104	Polr3gl	-1.33937	-10.9148	9.79819e-28	2.0803e-26	protein_coding
ENSMUSG00000086804	Gm43154	3.527	10.912	1.0098e-27	2.14165e-26	lincRNA
ENSMUSG00000034248	Slc25a37	1.21187	10.911	1.021e-27	2.16308e-26	protein_coding
ENSMUSG00000025006	Sorbs1	1.05168	10.9064	1.07402e-27	2.27296e-26	protein_coding
ENSMUSG00000036565	Ttyh3	-0.830978	-10.8915	1.26574e-27	2.67583e-26	protein_coding
ENSMUSG00000015652	Steap1	0.961043	10.8619	1.75098e-27	3.69768e-26	protein_coding
ENSMUSG00000038059	Smim3	1.07603	10.8617	1.75443e-27	3.70101e-26	protein_coding
ENSMUSG00000029672	Fam3c	-0.649781	-10.8603	1.78101e-27	3.75307e-26	protein_coding
ENSMUSG00000103082	Gm38124	3.43172	10.8515	1.96149e-27	4.12896e-26	TEC
ENSMUSG00000004508	Gab2	1.26659	10.8345	2.36205e-27	4.96684e-26	protein_coding
ENSMUSG00000038028	Tigar	1.1037	10.8319	2.42976e-27	5.10379e-26	protein_coding
ENSMUSG00000030484	Lypd5	2.84701	10.8228	2.68305e-27	5.62984e-26	protein_coding
ENSMUSG00000033885	Pxk	0.75356	10.8225	2.69332e-27	5.64539e-26	protein_coding
ENSMUSG00000040964	Arhgef10l	0.764667	10.8223	2.69782e-27	5.64881e-26	protein_coding
ENSMUSG00000009772	Nuak2	0.916399	10.8178	2.83654e-27	5.93297e-26	protein_coding
ENSMUSG00000049800	Sertad2	0.652865	10.7858	4.0172e-27	8.39357e-26	protein_coding
ENSMUSG00000070436	Serpinh1	0.702036	10.7707	4.73253e-27	9.87772e-26	protein_coding
ENSMUSG00000045104	Ldhb-ps	-1.72959	-10.7696	4.79216e-27	9.99159e-26	processed_pseudogene
ENSMUSG00000053931	Cnn3	0.633547	10.7685	4.85013e-27	1.01018e-25	protein_coding
ENSMUSG00000026675	Hsd17b7	-0.75357	-10.7665	4.95655e-27	1.03126e-25	protein_coding
ENSMUSG00000024747	Aldh1a7	-2.97746	-10.761	5.2622e-27	1.09369e-25	protein_coding
ENSMUSG00000003346	Abhd17a	0.742055	10.7594	5.35221e-27	1.11123e-25	protein_coding
ENSMUSG00000020132	Rab21	0.645658	10.7588	5.38452e-27	1.11676e-25	protein_coding
ENSMUSG00000015733	Capza2	0.627357	10.7578	5.44474e-27	1.12807e-25	protein_coding
ENSMUSG00000040043	Rbms2	0.860205	10.7484	6.0304e-27	1.2481e-25	protein_coding
ENSMUSG00000098470	C1rb	1.48386	10.7413	6.5113e-27	1.34621e-25	protein_coding
ENSMUSG00000009654	Oit3	3.15512	10.7354	6.94055e-27	1.43346e-25	protein_coding
ENSMUSG00000026249	Serpine2	-1.61579	-10.7312	7.26627e-27	1.49916e-25	protein_coding
ENSMUSG00000022003	Slc25a30	-0.729667	-10.7286	7.47224e-27	1.54005e-25	protein_coding
ENSMUSG00000004151	Etv1	-1.28822	-10.7271	7.59547e-27	1.56381e-25	protein_coding
ENSMUSG00000047045	Tmem164	-0.779084	-10.7256	7.71726e-27	1.58723e-25	protein_coding
ENSMUSG00000028755	Cda	-1.30199	-10.7219	8.03022e-27	1.64988e-25	protein_coding
ENSMUSG00000033589	Reep4	0.76989	10.7155	8.61122e-27	1.76741e-25	protein_coding
ENSMUSG00000020483	Dynll2	0.667605	10.7086	9.27358e-27	1.90137e-25	protein_coding
ENSMUSG00000027678	Ncoa3	0.817471	10.7082	9.31938e-27	1.90878e-25	protein_coding
ENSMUSG00000026637	Traf5	-1.23251	-10.6948	1.07659e-26	2.20276e-25	protein_coding
ENSMUSG00000050410	Tcf19	-0.651579	-10.6943	1.08285e-26	2.21327e-25	protein_coding
ENSMUSG00000052837	Junb	-1.11799	-10.6936	1.09104e-26	2.22771e-25	protein_coding
ENSMUSG00000041560	Nop53	-0.654118	-10.6933	1.09369e-26	2.23081e-25	protein_coding
ENSMUSG00000028076	Cd1d1	-1.80629	-10.6727	1.36641e-26	2.7842e-25	protein_coding
ENSMUSG00000022443	Myh9	1.01836	10.6686	1.42745e-26	2.90558e-25	protein_coding
ENSMUSG00000054428	Atpif1	-1.00529	-10.6667	1.45749e-26	2.96367e-25	protein_coding
ENSMUSG00000030020	Prickle2	-1.9674	-10.6662	1.46511e-26	2.97608e-25	protein_coding
ENSMUSG00000048707	Tprn	0.967922	10.662	1.53282e-26	3.11043e-25	protein_coding
ENSMUSG00000023022	Lima1	-0.688358	-10.6612	1.54512e-26	3.13217e-25	protein_coding
ENSMUSG00000040711	Sh3pxd2b	-0.909592	-10.6536	1.67833e-26	3.39871e-25	protein_coding
ENSMUSG00000030409	Dmpk	1.23823	10.6503	1.73893e-26	3.5178e-25	protein_coding
ENSMUSG00000021477	Ctsl	0.820088	10.6497	1.74995e-26	3.53648e-25	protein_coding
ENSMUSG00000064373	Selenop	-1.9353	-10.6466	1.80917e-26	3.65241e-25	protein_coding
ENSMUSG00000037410	Tbc1d2b	0.698269	10.6462	1.81546e-26	3.66137e-25	protein_coding
ENSMUSG00000067365	Tmem128	0.808908	10.6439	1.86106e-26	3.74949e-25	protein_coding
ENSMUSG00000014496	Ankrd28	0.773328	10.6304	2.15212e-26	4.33147e-25	protein_coding
ENSMUSG00000066113	Adamtsl1	2.34223	10.6299	2.1631e-26	4.34913e-25	protein_coding
ENSMUSG00000029304	Spp1	-0.705113	-10.6265	2.24397e-26	4.50714e-25	protein_coding
ENSMUSG00000028645	Slc2a1	0.818626	10.6207	2.38641e-26	4.78837e-25	protein_coding
ENSMUSG00000027010	Slc25a12	-0.7633	-10.6084	2.72276e-26	5.4577e-25	protein_coding
ENSMUSG00000068758	Il3ra	2.29729	10.6062	2.78714e-26	5.58108e-25	protein_coding
ENSMUSG00000006205	Htra1	1.24243	10.5995	2.9966e-26	5.99442e-25	protein_coding
ENSMUSG00000028494	Plin2	0.784545	10.5967	3.08518e-26	6.16535e-25	protein_coding
ENSMUSG00000022419	Deptor	1.23362	10.5937	3.18626e-26	6.3609e-25	protein_coding
ENSMUSG00000024799	Tm7sf2	-1.10883	-10.5709	4.06365e-26	8.10428e-25	protein_coding
ENSMUSG00000062232	Rapgef2	0.88978	10.5692	4.14151e-26	8.25122e-25	protein_coding
ENSMUSG00000033854	Kcnk10	-3.39921	-10.5588	4.62779e-26	9.21076e-25	protein_coding
ENSMUSG00000015714	Cers2	0.588942	10.5571	4.70998e-26	9.36488e-25	protein_coding
ENSMUSG00000018707	Dync1h1	0.731709	10.5547	4.83363e-26	9.60106e-25	protein_coding
ENSMUSG00000032334	Loxl1	-0.846308	-10.5506	5.04788e-26	1.00165e-24	protein_coding
ENSMUSG00000023088	Abcc1	0.704803	10.5497	5.09542e-26	1.01007e-24	protein_coding
ENSMUSG00000016918	Sulf1	-1.34997	-10.5474	5.22094e-26	1.03391e-24	protein_coding
ENSMUSG00000047428	Dlk2	0.946305	10.5414	5.56569e-26	1.10108e-24	protein_coding
ENSMUSG00000020439	Smtn	0.864463	10.5331	6.07857e-26	1.20134e-24	protein_coding
ENSMUSG00000061414	Cracr2a	-1.20619	-10.5325	6.11915e-26	1.20815e-24	protein_coding
ENSMUSG00000019817	Plagl1	1.097	10.5324	6.12659e-26	1.20841e-24	protein_coding
ENSMUSG00000033985	Tesk2	1.23384	10.5301	6.27594e-26	1.23663e-24	protein_coding
ENSMUSG00000036676	Tmtc3	0.698208	10.5291	6.34688e-26	1.24936e-24	protein_coding
ENSMUSG00000024843	Chka	1.01324	10.5265	6.51858e-26	1.28188e-24	protein_coding
ENSMUSG00000042359	Osbpl6	-1.61811	-10.5021	8.45198e-26	1.66043e-24	protein_coding
ENSMUSG00000002006	Pdzd4	-0.850671	-10.4806	1.06109e-25	2.08248e-24	protein_coding
ENSMUSG00000084989	Crocc2	-1.81741	-10.4747	1.12939e-25	2.21432e-24	protein_coding
ENSMUSG00000031616	Ednra	-2.70188	-10.4682	1.20952e-25	2.36672e-24	protein_coding
ENSMUSG00000021732	Fgf10	-1.08718	-10.4682	1.20935e-25	2.36672e-24	protein_coding
ENSMUSG00000028369	Svep1	0.944976	10.4598	1.32113e-25	2.58256e-24	protein_coding
ENSMUSG00000025981	Coq10b	1.06659	10.4586	1.33811e-25	2.61316e-24	protein_coding
ENSMUSG00000042675	Ypel3	-1.3288	-10.4581	1.34542e-25	2.62484e-24	protein_coding
ENSMUSG00000030766	Arhgap17	0.764894	10.456	1.37516e-25	2.6802e-24	protein_coding
ENSMUSG00000020032	Nuak1	-0.735425	-10.4559	1.37655e-25	2.68026e-24	protein_coding
ENSMUSG00000030536	Iqgap1	0.680466	10.4462	1.52467e-25	2.96574e-24	protein_coding
ENSMUSG00000073599	Ecscr	3.23328	10.4459	1.53061e-25	2.97437e-24	protein_coding
ENSMUSG00000042501	Cpa6	-2.45261	-10.4389	1.64765e-25	3.19864e-24	protein_coding
ENSMUSG00000020431	Adcy1	-1.10012	-10.4272	1.86335e-25	3.61384e-24	protein_coding
ENSMUSG00000037784	Dzip1l	1.10711	10.4269	1.8688e-25	3.62085e-24	protein_coding
ENSMUSG00000051439	Cd14	1.1298	10.425	1.90756e-25	3.69232e-24	protein_coding
ENSMUSG00000042985	Upk3b	3.19278	10.4233	1.94178e-25	3.75487e-24	protein_coding
ENSMUSG00000025545	Clybl	-1.23859	-10.4176	2.06047e-25	3.98048e-24	protein_coding
ENSMUSG00000040722	Scamp5	0.90681	10.4139	2.14175e-25	4.13346e-24	protein_coding
ENSMUSG00000035725	Prkx	1.18536	10.3868	2.84829e-25	5.49167e-24	protein_coding
ENSMUSG00000021215	Net1	-0.723056	-10.3866	2.85232e-25	5.49407e-24	protein_coding
ENSMUSG00000053175	Bcl3	-1.47377	-10.3831	2.95927e-25	5.6945e-24	protein_coding
ENSMUSG00000020458	Rtn4	0.612487	10.383	2.96274e-25	5.69562e-24	protein_coding
ENSMUSG00000057193	Slc44a2	-0.67653	-10.3828	2.96917e-25	5.70242e-24	protein_coding
ENSMUSG00000031503	Col4a2	1.01117	10.3827	2.97375e-25	5.70567e-24	protein_coding
ENSMUSG00000086224	2700069I18Rik	-1.86358	-10.3802	3.05181e-25	5.84975e-24	antisense
ENSMUSG00000044197	Gpr146	1.9689	10.3698	3.40131e-25	6.51335e-24	protein_coding
ENSMUSG00000054196	Cthrc1	-1.36098	-10.3675	3.48605e-25	6.66914e-24	protein_coding
ENSMUSG00000025791	Pgm1	0.85511	10.359	3.80775e-25	7.27753e-24	protein_coding
ENSMUSG00000086968	4933431E20Rik	-1.84274	-10.3571	3.88676e-25	7.42134e-24	antisense
ENSMUSG00000035049	Rrp12	0.764053	10.354	4.01501e-25	7.6588e-24	protein_coding
ENSMUSG00000051678	Pcdhb6	-1.93375	-10.3449	4.41312e-25	8.41009e-24	protein_coding
ENSMUSG00000049872	Calhm5	1.2098	10.3336	4.96486e-25	9.4524e-24	protein_coding
ENSMUSG00000072623	Zfp9	-1.0552	-10.327	5.32084e-25	1.01204e-23	protein_coding
ENSMUSG00000042659	Arrdc4	-1.17913	-10.315	6.02664e-25	1.14518e-23	protein_coding
ENSMUSG00000020021	Fgd6	1.29363	10.3134	6.12622e-25	1.16298e-23	protein_coding
ENSMUSG00000021262	Evl	-0.70325	-10.306	6.62248e-25	1.25598e-23	protein_coding
ENSMUSG00000022103	Gfra2	-1.7408	-10.3026	6.85843e-25	1.29948e-23	protein_coding
ENSMUSG00000001986	Gria3	-1.0464	-10.2949	7.42813e-25	1.40607e-23	protein_coding
ENSMUSG00000066595	Flvcr1	0.948105	10.2931	7.56918e-25	1.43139e-23	protein_coding
ENSMUSG00000066842	Hmcn1	-2.03393	-10.2921	7.64763e-25	1.44485e-23	protein_coding
ENSMUSG00000029311	Hsd17b11	-0.924799	-10.2885	7.94282e-25	1.49918e-23	protein_coding
ENSMUSG00000004936	Map2k1	0.633404	10.2852	8.21922e-25	1.54986e-23	protein_coding
ENSMUSG00000029364	Wsb2	0.70116	10.2842	8.30073e-25	1.56374e-23	protein_coding
ENSMUSG00000054203	Ifi205	2.14672	10.2777	8.88238e-25	1.67172e-23	protein_coding
ENSMUSG00000090394	4930523C07Rik	-1.11689	-10.2771	8.93922e-25	1.68081e-23	protein_coding
ENSMUSG00000000266	Mid2	0.944571	10.2765	8.99383e-25	1.68947e-23	protein_coding
ENSMUSG00000005124	Ccn4	0.655988	10.2734	9.28716e-25	1.74291e-23	protein_coding
ENSMUSG00000023068	Nus1	0.634078	10.2699	9.63021e-25	1.80557e-23	protein_coding
ENSMUSG00000030605	Mfge8	0.950787	10.2677	9.85171e-25	1.84535e-23	protein_coding
ENSMUSG00000053289	Ddx10	-0.77789	-10.2676	9.86583e-25	1.84624e-23	protein_coding
ENSMUSG00000064215	Ifi27	-0.847335	-10.2572	1.09863e-24	2.05398e-23	protein_coding
ENSMUSG00000056749	Nfil3	-0.83777	-10.2563	1.1085e-24	2.07046e-23	protein_coding
ENSMUSG00000035305	Ror1	2.18828	10.2561	1.11138e-24	2.07387e-23	protein_coding
ENSMUSG00000041313	Slc7a1	0.814357	10.255	1.12332e-24	2.09417e-23	protein_coding
ENSMUSG00000038855	Itpkb	-1.02221	-10.2522	1.15717e-24	2.15524e-23	protein_coding
ENSMUSG00000020019	Ntn4	1.60697	10.2471	1.21901e-24	2.26827e-23	protein_coding
ENSMUSG00000070942	Il1rl2	-1.12853	-10.2432	1.26982e-24	2.36059e-23	protein_coding
ENSMUSG00000021806	Nid2	-1.2183	-10.2386	1.33208e-24	2.47401e-23	protein_coding
ENSMUSG00000090523	Gypc	-0.927148	-10.2294	1.46488e-24	2.71809e-23	protein_coding
ENSMUSG00000074793	Hspa12b	-0.870641	-10.2234	1.55819e-24	2.8885e-23	protein_coding
ENSMUSG00000055447	Cd47	0.658689	10.2224	1.57381e-24	2.91472e-23	protein_coding
ENSMUSG00000021892	Sh3bp5	0.708796	10.2179	1.64943e-24	3.05192e-23	protein_coding
ENSMUSG00000018800	Abca5	0.853844	10.2163	1.67601e-24	3.09819e-23	protein_coding
ENSMUSG00000031595	Pdgfrl	0.795785	10.2044	1.89437e-24	3.49855e-23	protein_coding
ENSMUSG00000021411	Pxdc1	1.15216	10.204	1.90325e-24	3.51166e-23	protein_coding
ENSMUSG00000039328	Rnf122	-1.74408	-10.2026	1.93115e-24	3.55981e-23	protein_coding
ENSMUSG00000054452	Tle5	-0.756553	-10.1989	2.00431e-24	3.69122e-23	protein_coding
ENSMUSG00000022999	Lmbr1l	1.13512	10.1782	2.48064e-24	4.56419e-23	protein_coding
ENSMUSG00000028521	Slc35d1	1.05289	10.1773	2.50464e-24	4.60406e-23	protein_coding
ENSMUSG00000018293	Pfn1	0.625719	10.172	2.64524e-24	4.85798e-23	protein_coding
ENSMUSG00000025105	Bnc1	-0.919414	-10.166	2.8131e-24	5.16145e-23	protein_coding
ENSMUSG00000028228	Cpne3	0.776777	10.1463	3.44098e-24	6.30762e-23	protein_coding
ENSMUSG00000050541	Adra1b	1.11518	10.1409	3.63708e-24	6.66088e-23	protein_coding
ENSMUSG00000045038	Prkce	0.937575	10.1343	3.89016e-24	7.11777e-23	protein_coding
ENSMUSG00000107699	Gm43970	3.40772	10.1127	4.85134e-24	8.86819e-23	TEC
ENSMUSG00000058070	Eml1	-0.678823	-10.1119	4.89472e-24	8.93921e-23	protein_coding
ENSMUSG00000055435	Maf	-1.42176	-10.1046	5.27144e-24	9.61831e-23	protein_coding
ENSMUSG00000022636	Alcam	-0.960657	-10.1034	5.33522e-24	9.72569e-23	protein_coding
ENSMUSG00000033105	Lss	-0.6965	-10.0997	5.53983e-24	1.00893e-22	protein_coding
ENSMUSG00000031103	Elf4	0.842405	10.097	5.69324e-24	1.03592e-22	protein_coding
ENSMUSG00000035678	Tnfsf9	1.11627	10.0896	6.14248e-24	1.11663e-22	protein_coding
ENSMUSG00000026726	Cubn	1.59575	10.0807	6.7259e-24	1.22156e-22	protein_coding
ENSMUSG00000038400	Pmepa1	-0.819408	-10.0805	6.7374e-24	1.22253e-22	protein_coding
ENSMUSG00000032238	Rora	-1.66688	-10.0752	7.11426e-24	1.28972e-22	protein_coding
ENSMUSG00000042680	Garem1	-1.00612	-10.0667	7.7517e-24	1.40341e-22	protein_coding
ENSMUSG00000039286	Fndc3b	0.649802	10.0667	7.75562e-24	1.40341e-22	protein_coding
ENSMUSG00000019139	Isyna1	-0.766677	-10.0663	7.78642e-24	1.40769e-22	protein_coding
ENSMUSG00000032261	Sh3bgrl2	2.60816	10.0646	7.92325e-24	1.43112e-22	protein_coding
ENSMUSG00000031093	Dock11	0.694675	10.0595	8.34611e-24	1.50612e-22	protein_coding
ENSMUSG00000027955	Gask1b	-0.716298	-10.0582	8.45408e-24	1.52421e-22	protein_coding
ENSMUSG00000031803	B3gnt3	2.84294	10.055	8.73215e-24	1.5729e-22	protein_coding
ENSMUSG00000042284	Itga1	2.25455	10.0532	8.8902e-24	1.59991e-22	protein_coding
ENSMUSG00000019326	Aoc3	-1.99112	-10.0481	9.36637e-24	1.68407e-22	protein_coding
ENSMUSG00000024169	Ift140	-0.881016	-10.0416	1.00047e-23	1.79721e-22	protein_coding
ENSMUSG00000022770	Dlg1	0.613624	10.033	1.09126e-23	1.95696e-22	protein_coding
ENSMUSG00000032860	P2ry2	1.37269	10.033	1.09139e-23	1.95696e-22	protein_coding
ENSMUSG00000029771	Irf5	-1.21713	-10.0324	1.09791e-23	1.96686e-22	protein_coding
ENSMUSG00000022231	Sema5a	0.782447	10.0311	1.11266e-23	1.99147e-22	protein_coding
ENSMUSG00000014599	Csf1	0.580971	10.0277	1.15213e-23	2.06026e-22	protein_coding
ENSMUSG00000047793	Sned1	-1.78972	-10.0227	1.21103e-23	2.16361e-22	protein_coding
ENSMUSG00000003546	Klc4	-1.19921	-10.021	1.2319e-23	2.19892e-22	protein_coding
ENSMUSG00000026674	Ddr2	0.604474	10.0142	1.31998e-23	2.354e-22	protein_coding
ENSMUSG00000067150	Xpo5	0.601675	10.0053	1.44437e-23	2.57351e-22	protein_coding
ENSMUSG00000028487	Bnc2	-1.04745	-9.99926	1.53535e-23	2.73315e-22	protein_coding
ENSMUSG00000053581	Zfand2a	0.757056	9.994	1.61905e-23	2.87955e-22	protein_coding
ENSMUSG00000054057	A930004D18Rik	0.845066	9.98541	1.76566e-23	3.13747e-22	protein_coding
ENSMUSG00000051022	Hs3st1	3.22474	9.98354	1.79923e-23	3.19424e-22	protein_coding
ENSMUSG00000026020	Nop58	0.629936	9.9773	1.91602e-23	3.39852e-22	protein_coding
ENSMUSG00000027833	Shox2	-0.816327	-9.97588	1.94368e-23	3.44449e-22	protein_coding
ENSMUSG00000002250	Ppard	-0.767914	-9.97466	1.96768e-23	3.48389e-22	protein_coding
ENSMUSG00000027698	Nceh1	1.1914	9.96927	2.07751e-23	3.67505e-22	protein_coding
ENSMUSG00000043843	Tmem145	2.84919	9.96192	2.23707e-23	3.95376e-22	protein_coding
ENSMUSG00000028101	Pias3	-0.735937	-9.95945	2.29319e-23	4.04932e-22	protein_coding
ENSMUSG00000028270	Gbp2	-1.90375	-9.95653	2.36164e-23	4.16645e-22	protein_coding
ENSMUSG00000047123	Ticam1	-1.01627	-9.95544	2.38772e-23	4.20871e-22	protein_coding
ENSMUSG00000024966	Stip1	0.547805	9.94963	2.53123e-23	4.45768e-22	protein_coding
ENSMUSG00000021559	Dapk1	-2.32286	-9.94798	2.5736e-23	4.52826e-22	protein_coding
ENSMUSG00000078452	Raet1d	1.24608	9.94077	2.76678e-23	4.86382e-22	protein_coding
ENSMUSG00000023348	Trip6	0.591177	9.92938	3.10182e-23	5.44793e-22	protein_coding
ENSMUSG00000011832	Evi5l	-0.994249	-9.92235	3.32819e-23	5.84033e-22	protein_coding
ENSMUSG00000001123	Lgals9	0.870552	9.90762	3.85724e-23	6.76269e-22	protein_coding
ENSMUSG00000051000	Fam160a1	-1.06394	-9.90646	3.90212e-23	6.83529e-22	protein_coding
ENSMUSG00000020122	Egfr	-1.13425	-9.90089	4.12607e-23	7.22117e-22	protein_coding
ENSMUSG00000031626	Sorbs2	2.28563	9.8965	4.31082e-23	7.53782e-22	protein_coding
ENSMUSG00000021003	Galc	0.825528	9.88779	4.70318e-23	8.21661e-22	protein_coding
ENSMUSG00000028603	Scp2	-0.678686	-9.88248	4.95894e-23	8.65577e-22	protein_coding
ENSMUSG00000026600	Soat1	0.745377	9.88162	5.00178e-23	8.72283e-22	protein_coding
ENSMUSG00000040010	Slc7a5	0.819135	9.87496	5.34556e-23	9.31412e-22	protein_coding
ENSMUSG00000060671	Atp8b2	-0.651206	-9.85783	6.34031e-23	1.10376e-21	protein_coding
ENSMUSG00000024981	Acsl5	0.676546	9.85689	6.40016e-23	1.1132e-21	protein_coding
ENSMUSG00000026456	Cyb5r1	0.694196	9.83705	7.79635e-23	1.35485e-21	protein_coding
ENSMUSG00000038119	Cdon	-0.934961	-9.82968	8.3885e-23	1.45647e-21	protein_coding
ENSMUSG00000026547	Tagln2	0.799808	9.82924	8.42515e-23	1.46155e-21	protein_coding
ENSMUSG00000021136	Smoc1	-2.38564	-9.8271	8.60603e-23	1.49161e-21	protein_coding
ENSMUSG00000036667	Tcaf1	-0.638409	-9.82276	8.98467e-23	1.55587e-21	protein_coding
ENSMUSG00000026483	Fam129a	1.97178	9.82256	9.00237e-23	1.55757e-21	protein_coding
ENSMUSG00000026473	Glul	0.759846	9.81628	9.58153e-23	1.65632e-21	protein_coding
ENSMUSG00000002249	Tead3	-0.708891	-9.81348	9.85162e-23	1.70152e-21	protein_coding
ENSMUSG00000023175	Bsg	0.750581	9.80704	1.05008e-22	1.81206e-21	protein_coding
ENSMUSG00000021838	Samd4	0.90548	9.79394	1.19546e-22	2.06112e-21	protein_coding
ENSMUSG00000024241	Sos1	0.63355	9.79098	1.231e-22	2.12055e-21	protein_coding
ENSMUSG00000064181	Rab3ip	0.639157	9.78324	1.32886e-22	2.28712e-21	protein_coding
ENSMUSG00000055963	Triqk	-1.9782	-9.78008	1.37096e-22	2.35753e-21	protein_coding
ENSMUSG00000020205	Phlda1	0.75417	9.77698	1.4137e-22	2.4289e-21	protein_coding
ENSMUSG00000039542	Ncam1	-0.926201	-9.76954	1.52148e-22	2.61181e-21	protein_coding
ENSMUSG00000004085	Map3k20	0.871393	9.75315	1.78834e-22	3.06723e-21	protein_coding
ENSMUSG00000031432	Prps1	0.878179	9.74836	1.87469e-22	3.21254e-21	protein_coding
ENSMUSG00000052928	Ctif	0.82768	9.74184	1.99895e-22	3.42251e-21	protein_coding
ENSMUSG00000005417	Mprip	0.668708	9.74063	2.02295e-22	3.4606e-21	protein_coding
ENSMUSG00000024378	Stard4	-0.619502	-9.73134	2.21658e-22	3.78854e-21	protein_coding
ENSMUSG00000022533	Atp13a3	0.599709	9.72517	2.35515e-22	4.0219e-21	protein_coding
ENSMUSG00000038780	Smurf1	0.578099	9.72001	2.47769e-22	4.2275e-21	protein_coding
ENSMUSG00000097415	AU020206	0.956024	9.70446	2.88611e-22	4.92011e-21	lincRNA
ENSMUSG00000057777	Mab21l2	-2.28243	-9.692	3.26074e-22	5.55395e-21	protein_coding
ENSMUSG00000045092	S1pr1	-0.855668	-9.68824	3.38295e-22	5.75714e-21	protein_coding
ENSMUSG00000020034	Tcp11l2	-1.98892	-9.67789	3.74366e-22	6.36552e-21	protein_coding
ENSMUSG00000025255	Zfhx4	-0.720988	-9.6774	3.76178e-22	6.39081e-21	protein_coding
ENSMUSG00000029657	Hsph1	0.719792	9.67505	3.84916e-22	6.53364e-21	protein_coding
ENSMUSG00000076435	Acsf2	-1.1597	-9.67485	3.85669e-22	6.54079e-21	protein_coding
ENSMUSG00000020785	Camkk1	-0.940137	-9.67378	3.8971e-22	6.60364e-21	protein_coding
ENSMUSG00000020580	Rock2	0.837682	9.67347	3.90881e-22	6.6178e-21	protein_coding
ENSMUSG00000016664	Pacsin2	0.570525	9.67173	3.9758e-22	6.72544e-21	protein_coding
ENSMUSG00000034673	Pbx2	-0.634716	-9.66769	4.13611e-22	6.99063e-21	protein_coding
ENSMUSG00000026571	Dcaf6	-0.80119	-9.66397	4.28892e-22	7.24269e-21	protein_coding
ENSMUSG00000066036	Ubr4	0.679682	9.66056	4.43451e-22	7.48214e-21	protein_coding
ENSMUSG00000038034	Igsf8	-0.694955	-9.65832	4.53244e-22	7.64084e-21	protein_coding
ENSMUSG00000031750	Il34	1.63029	9.658	4.54663e-22	7.65821e-21	protein_coding
ENSMUSG00000024270	Slc39a6	0.714726	9.65474	4.69334e-22	7.89858e-21	protein_coding
ENSMUSG00000049775	Tmsb4x	0.918462	9.64453	5.18467e-22	8.71802e-21	protein_coding
ENSMUSG00000018604	Tbx3	1.07987	9.64315	5.25505e-22	8.82885e-21	protein_coding
ENSMUSG00000028348	Cavin4	1.01341	9.64227	5.30043e-22	8.8975e-21	protein_coding
ENSMUSG00000035735	Dagla	0.802931	9.63911	5.46577e-22	9.16724e-21	protein_coding
ENSMUSG00000036327	Qsox2	0.675999	9.6267	6.16767e-22	1.03357e-20	protein_coding
ENSMUSG00000026131	Dst	0.873453	9.62543	6.24466e-22	1.04558e-20	protein_coding
ENSMUSG00000040479	Dgkz	0.61345	9.62396	6.33426e-22	1.05969e-20	protein_coding
ENSMUSG00000021785	Ngly1	-1.01889	-9.62088	6.52727e-22	1.09105e-20	protein_coding
ENSMUSG00000092118	Fancf	-0.908176	-9.60975	7.27284e-22	1.21464e-20	protein_coding
ENSMUSG00000056592	Zfp658	-1.32851	-9.60865	7.35081e-22	1.22663e-20	protein_coding
ENSMUSG00000075514	Gm13375	-1.18	-9.59955	8.02947e-22	1.33874e-20	antisense
ENSMUSG00000028532	Cachd1	0.805964	9.59556	8.34641e-22	1.39041e-20	protein_coding
ENSMUSG00000026069	Il1rl1	-0.613001	-9.59353	8.51196e-22	1.41679e-20	protein_coding
ENSMUSG00000017861	Mybl2	0.635592	9.59334	8.52803e-22	1.41827e-20	protein_coding
ENSMUSG00000028514	Usp24	0.72093	9.59077	8.74272e-22	1.45275e-20	protein_coding
ENSMUSG00000068551	Zfp467	-2.05136	-9.5867	9.09485e-22	1.50999e-20	protein_coding
ENSMUSG00000022475	Hdac7	0.626562	9.57913	9.78621e-22	1.62341e-20	protein_coding
ENSMUSG00000069089	Cdk7	0.741855	9.57872	9.8253e-22	1.62852e-20	protein_coding
ENSMUSG00000026670	Uap1	-0.632667	-9.57848	9.84821e-22	1.63095e-20	protein_coding
ENSMUSG00000019989	Enpp3	-1.0105	-9.57661	1.00286e-21	1.65943e-20	protein_coding
ENSMUSG00000030738	Eif3c	0.733206	9.56594	1.11181e-21	1.83817e-20	protein_coding
ENSMUSG00000037514	Pank2	-0.626141	-9.55107	1.28369e-21	2.12056e-20	protein_coding
ENSMUSG00000055239	Kcmf1	0.6024	9.54935	1.30516e-21	2.15422e-20	protein_coding
ENSMUSG00000035629	Rubcn	0.592334	9.54604	1.34743e-21	2.22214e-20	protein_coding
ENSMUSG00000028517	Plpp3	-0.722199	-9.54442	1.36868e-21	2.25528e-20	protein_coding
ENSMUSG00000020986	Sec23a	-0.659597	-9.54351	1.38074e-21	2.27326e-20	protein_coding
ENSMUSG00000022270	Retreg1	1.03109	9.54038	1.42313e-21	2.3411e-20	protein_coding
ENSMUSG00000031012	Cask	-0.84036	-9.51928	1.74391e-21	2.86641e-20	protein_coding
ENSMUSG00000025403	Shmt2	0.672808	9.51136	1.8818e-21	3.09048e-20	protein_coding
ENSMUSG00000037112	Sik2	0.823242	9.50874	1.92989e-21	3.16681e-20	protein_coding
ENSMUSG00000024177	Nme4	-0.888097	-9.50755	1.95201e-21	3.20045e-20	protein_coding
ENSMUSG00000062373	Tmem65	0.629381	9.50135	2.07192e-21	3.39424e-20	protein_coding
ENSMUSG00000054720	Lrrc8c	0.770976	9.49876	2.12401e-21	3.47667e-20	protein_coding
ENSMUSG00000006435	Neurl1a	1.19974	9.49439	2.21513e-21	3.62282e-20	protein_coding
ENSMUSG00000034723	Tmx4	-0.832569	-9.49313	2.24192e-21	3.66359e-20	protein_coding
ENSMUSG00000060703	Cd302	-0.928817	-9.49198	2.26691e-21	3.70137e-20	protein_coding
ENSMUSG00000027510	Rbm38	0.952568	9.48554	2.41121e-21	3.93372e-20	protein_coding
ENSMUSG00000018189	Uchl5	0.655909	9.48396	2.44802e-21	3.99048e-20	protein_coding
ENSMUSG00000040351	Ankib1	0.597106	9.47874	2.57373e-21	4.18847e-20	protein_coding
ENSMUSG00000041959	S100a10	0.996447	9.47882	2.57182e-21	4.18847e-20	protein_coding
ENSMUSG00000075703	Selenoi	0.614324	9.47663	2.62621e-21	4.27035e-20	protein_coding
ENSMUSG00000038776	Ephx1	0.792641	9.47499	2.66782e-21	4.33444e-20	protein_coding
ENSMUSG00000019916	P4ha1	0.662438	9.47475	2.67396e-21	4.34084e-20	protein_coding
ENSMUSG00000040481	Bptf	0.657569	9.47437	2.68386e-21	4.35333e-20	protein_coding
ENSMUSG00000049225	Pdp1	-0.736437	-9.46733	2.87086e-21	4.65283e-20	protein_coding
ENSMUSG00000019961	Tmpo	0.55481	9.46584	2.9121e-21	4.71579e-20	protein_coding
ENSMUSG00000086841	2410006H16Rik	-0.84921	-9.46512	2.93217e-21	4.74439e-20	processed_transcript
ENSMUSG00000026018	Ica1l	3.19978	9.45457	3.24368e-21	5.24412e-20	protein_coding
ENSMUSG00000028020	Glrb	-1.2847	-9.44955	3.40283e-21	5.49692e-20	protein_coding
ENSMUSG00000027035	Cers6	0.831886	9.44616	3.51476e-21	5.67308e-20	protein_coding
ENSMUSG00000029822	Osbpl3	0.593462	9.44578	3.52783e-21	5.68953e-20	protein_coding
ENSMUSG00000019278	Dpep1	1.3281	9.445	3.5539e-21	5.72689e-20	protein_coding
ENSMUSG00000020901	Pik3r5	0.813948	9.44432	3.57726e-21	5.75983e-20	protein_coding
ENSMUSG00000021948	Prkcd	0.647698	9.44418	3.58206e-21	5.76285e-20	protein_coding
ENSMUSG00000070858	Gm1673	-1.20793	-9.44317	3.61657e-21	5.81363e-20	protein_coding
ENSMUSG00000027381	Bcl2l11	-1.01131	-9.43714	3.83093e-21	6.1532e-20	protein_coding
ENSMUSG00000031770	Herpud1	-0.698057	-9.43676	3.84481e-21	6.17046e-20	protein_coding
ENSMUSG00000040435	Ppp1r15a	0.907756	9.43549	3.89158e-21	6.24045e-20	protein_coding
ENSMUSG00000028167	Bdh2	-1.68861	-9.42927	4.12949e-21	6.61658e-20	protein_coding
ENSMUSG00000037347	Chst7	1.0361	9.4282	4.17199e-21	6.67925e-20	protein_coding
ENSMUSG00000055401	Fbxo6	0.949437	9.42683	4.22663e-21	6.76124e-20	protein_coding
ENSMUSG00000044548	Dact1	-1.70571	-9.4231	4.37955e-21	7.00018e-20	protein_coding
ENSMUSG00000036186	Dipk1b	-1.12628	-9.42247	4.40613e-21	7.03697e-20	protein_coding
ENSMUSG00000055799	Tcf7l1	-1.02645	-9.42089	4.47278e-21	7.13763e-20	protein_coding
ENSMUSG00000048581	E130311K13Rik	-1.39092	-9.4192	4.54546e-21	7.24774e-20	protein_coding
ENSMUSG00000036109	Mbnl3	2.74471	9.41862	4.57061e-21	7.28197e-20	protein_coding
ENSMUSG00000040717	Il17rd	-1.01937	-9.41432	4.76166e-21	7.58023e-20	protein_coding
ENSMUSG00000034708	Grn	0.879899	9.39198	5.88804e-21	9.36578e-20	protein_coding
ENSMUSG00000023169	Slc38a1	0.634318	9.38294	6.41593e-21	1.01972e-19	protein_coding
ENSMUSG00000060950	Trmt61a	0.73722	9.37182	7.12935e-21	1.1322e-19	protein_coding
ENSMUSG00000031840	Rab3a	-1.23456	-9.36171	7.84551e-21	1.24493e-19	protein_coding
ENSMUSG00000038388	Mpp6	0.563748	9.35397	8.44201e-21	1.33851e-19	protein_coding
ENSMUSG00000034430	Zxdc	-0.650179	-9.34962	8.79655e-21	1.3936e-19	protein_coding
ENSMUSG00000021253	Tgfb3	-0.833445	-9.34656	9.05452e-21	1.43332e-19	protein_coding
ENSMUSG00000030796	Tead2	-0.605544	-9.33938	9.69031e-21	1.53271e-19	protein_coding
ENSMUSG00000041372	B4galnt3	3.18956	9.33929	9.69796e-21	1.53271e-19	protein_coding
ENSMUSG00000061046	Haghl	-1.1619	-9.33597	1.00071e-20	1.58031e-19	protein_coding
ENSMUSG00000079560	Hoxa3	-0.993395	-9.33547	1.00548e-20	1.58657e-19	protein_coding
ENSMUSG00000038970	Lmtk2	0.805419	9.32954	1.06329e-20	1.67645e-19	protein_coding
ENSMUSG00000043733	Ptpn11	0.549928	9.32899	1.0689e-20	1.68394e-19	protein_coding
ENSMUSG00000010277	2610507B11Rik	0.588747	9.32454	1.11465e-20	1.75462e-19	protein_coding
ENSMUSG00000002688	Prkd1	-0.787288	-9.3184	1.18108e-20	1.8577e-19	protein_coding
ENSMUSG00000024074	Crim1	0.580147	9.31686	1.19834e-20	1.88334e-19	protein_coding
ENSMUSG00000025555	Farp1	-0.724793	-9.30584	1.32943e-20	2.08771e-19	protein_coding
ENSMUSG00000021143	Pacs2	0.595742	9.29941	1.41222e-20	2.21596e-19	protein_coding
ENSMUSG00000003617	Cp	-1.36924	-9.29831	1.42696e-20	2.23731e-19	protein_coding
ENSMUSG00000030316	Tamm41	0.696137	9.2824	1.65708e-20	2.59604e-19	protein_coding
ENSMUSG00000004044	Cavin1	0.799596	9.27757	1.73387e-20	2.71419e-19	protein_coding
ENSMUSG00000024589	Nedd4l	0.772842	9.27554	1.76723e-20	2.76423e-19	protein_coding
ENSMUSG00000027335	Adra1d	-2.52678	-9.27384	1.7957e-20	2.80653e-19	protein_coding
ENSMUSG00000028982	Slc25a33	1.05456	9.27335	1.80394e-20	2.81717e-19	protein_coding
ENSMUSG00000021285	Ppp1r13b	0.86669	9.26375	1.97381e-20	3.08002e-19	protein_coding
ENSMUSG00000050737	Ptges	-0.77741	-9.25358	2.17106e-20	3.38246e-19	protein_coding
ENSMUSG00000019997	Ccn2	0.615212	9.25366	2.16944e-20	3.38246e-19	protein_coding
ENSMUSG00000035021	Baz1a	0.720609	9.24914	2.26307e-20	3.52303e-19	protein_coding
ENSMUSG00000005968	Tuft1	1.23722	9.24485	2.35564e-20	3.66424e-19	protein_coding
ENSMUSG00000028649	Macf1	0.788503	9.24209	2.41735e-20	3.75727e-19	protein_coding
ENSMUSG00000030852	Tacc2	0.630268	9.24011	2.46244e-20	3.82435e-19	protein_coding
ENSMUSG00000026628	Atf3	1.64763	9.23865	2.49622e-20	3.87375e-19	protein_coding
ENSMUSG00000034203	Chchd4	0.786325	9.23828	2.50489e-20	3.88415e-19	protein_coding
ENSMUSG00000040209	Zfp704	1.32533	9.23488	2.58566e-20	4.00625e-19	protein_coding
ENSMUSG00000052854	Nrk	-3.30976	-9.23231	2.64852e-20	4.10042e-19	protein_coding
ENSMUSG00000057596	Trim30d	-2.83701	-9.22445	2.85024e-20	4.40926e-19	protein_coding
ENSMUSG00000037846	Rtkn2	-0.831756	-9.22018	2.96591e-20	4.58461e-19	protein_coding
ENSMUSG00000030768	Disp1	0.71715	9.21544	3.10015e-20	4.78835e-19	protein_coding
ENSMUSG00000031099	Smarca1	-1.23691	-9.21187	3.20482e-20	4.94616e-19	protein_coding
ENSMUSG00000028937	Acot7	0.647712	9.20351	3.46435e-20	5.34252e-19	protein_coding
ENSMUSG00000036564	Ndrg4	-1.10112	-9.20297	3.48196e-20	5.36548e-19	protein_coding
ENSMUSG00000024253	Dync2li1	-0.89292	-9.18517	4.10895e-20	6.3267e-19	protein_coding
ENSMUSG00000026278	Bok	-0.741961	-9.18359	4.16966e-20	6.41516e-19	protein_coding
ENSMUSG00000035890	Rnf126	0.540978	9.18254	4.21041e-20	6.4728e-19	protein_coding
ENSMUSG00000032733	Snx33	0.835057	9.1799	4.31504e-20	6.6285e-19	protein_coding
ENSMUSG00000021417	Eci2	-0.683668	-9.17678	4.44169e-20	6.81773e-19	protein_coding
ENSMUSG00000061143	Maml3	-1.12907	-9.15775	5.29898e-20	8.1273e-19	protein_coding
ENSMUSG00000032504	Pdcd6ip	0.544375	9.15596	5.38777e-20	8.25706e-19	protein_coding
ENSMUSG00000032010	Usp2	-1.21944	-9.15019	5.6836e-20	8.70367e-19	protein_coding
ENSMUSG00000052534	Pbx1	-0.794422	-9.14878	5.75818e-20	8.81104e-19	protein_coding
ENSMUSG00000043122	A530016L24Rik	1.63117	9.14867	5.76386e-20	8.8129e-19	protein_coding
ENSMUSG00000021065	Fut8	0.745338	9.13814	6.35327e-20	9.70658e-19	protein_coding
ENSMUSG00000034220	Gpc1	0.61562	9.13784	6.3711e-20	9.72629e-19	protein_coding
ENSMUSG00000033066	Gas7	-0.864807	-9.13727	6.40511e-20	9.77064e-19	protein_coding
ENSMUSG00000004032	Gstm5	-1.09275	-9.13413	6.59355e-20	1.00503e-18	protein_coding
ENSMUSG00000023034	Nr4a1	-0.688024	-9.13256	6.69009e-20	1.01896e-18	protein_coding
ENSMUSG00000026193	Fn1	-0.920702	-9.12743	7.01419e-20	1.0675e-18	protein_coding
ENSMUSG00000032369	Plscr1	0.866336	9.12671	7.06111e-20	1.07381e-18	protein_coding
ENSMUSG00000026072	Il1r1	-0.598732	-9.10681	8.48422e-20	1.28924e-18	protein_coding
ENSMUSG00000058587	Tmod3	0.553121	9.10421	8.68927e-20	1.31938e-18	protein_coding
ENSMUSG00000041836	Ptpre	1.14676	9.10332	8.76158e-20	1.32933e-18	protein_coding
ENSMUSG00000031400	G6pdx	0.77164	9.10272	8.80953e-20	1.33558e-18	protein_coding
ENSMUSG00000062761	Zfp512	-0.753495	-9.09775	9.2225e-20	1.39712e-18	protein_coding
ENSMUSG00000031387	Renbp	0.917486	9.08939	9.95925e-20	1.50757e-18	protein_coding
ENSMUSG00000020167	Tcf3	-0.544861	-9.08813	1.00758e-19	1.52404e-18	protein_coding
ENSMUSG00000022766	Serpind1	2.92947	9.08128	1.07302e-19	1.62178e-18	protein_coding
ENSMUSG00000107985	Gm35037	2.3172	9.07506	1.13618e-19	1.71593e-18	lincRNA
ENSMUSG00000013495	Tmem175	-1.09492	-9.07033	1.18661e-19	1.79073e-18	protein_coding
ENSMUSG00000032312	Csk	0.606787	9.06944	1.19632e-19	1.80399e-18	protein_coding
ENSMUSG00000046947	Adck2	-0.997077	-9.06685	1.22511e-19	1.84599e-18	protein_coding
ENSMUSG00000027800	Tm4sf1	0.940069	9.06097	1.29296e-19	1.94674e-18	protein_coding
ENSMUSG00000054808	Actn4	0.574703	9.05105	1.41603e-19	2.13042e-18	protein_coding
ENSMUSG00000041126	H2az2	-0.908473	-9.04632	1.47863e-19	2.2229e-18	protein_coding
ENSMUSG00000034707	Gns	0.728634	9.04575	1.48647e-19	2.23299e-18	protein_coding
ENSMUSG00000014704	Hoxa2	-1.2123	-9.045	1.4966e-19	2.2465e-18	protein_coding
ENSMUSG00000040713	Creg1	0.705482	9.04329	1.52023e-19	2.28023e-18	protein_coding
ENSMUSG00000095419	Gm14328	-1.7188	-9.02649	1.77259e-19	2.65673e-18	processed_pseudogene
ENSMUSG00000035158	Mitf	-1.28361	-9.02213	1.84475e-19	2.76279e-18	protein_coding
ENSMUSG00000045664	Cdc42ep2	-0.853798	-9.02114	1.86138e-19	2.78557e-18	protein_coding
ENSMUSG00000071176	Arhgef10	0.604329	9.01849	1.90696e-19	2.85162e-18	protein_coding
ENSMUSG00000029279	Brdt	-1.62938	-9.01566	1.95683e-19	2.92399e-18	protein_coding
ENSMUSG00000026421	Csrp1	-0.794129	-9.01058	2.04975e-19	3.0605e-18	protein_coding
ENSMUSG00000030861	Acadsb	-0.620687	-9.00712	2.11547e-19	3.15624e-18	protein_coding
ENSMUSG00000022472	Desi1	0.624187	9.00699	2.11793e-19	3.15752e-18	protein_coding
ENSMUSG00000029217	Tec	2.42709	9.00542	2.14844e-19	3.20059e-18	protein_coding
ENSMUSG00000013663	Pten	-0.591233	-9.00062	2.24441e-19	3.34104e-18	protein_coding
ENSMUSG00000041046	Ramp3	-1.1312	-9.00052	2.24645e-19	3.34155e-18	protein_coding
ENSMUSG00000070604	Vsig10l	-1.52256	-8.99898	2.27818e-19	3.3862e-18	protein_coding
ENSMUSG00000029326	Enoph1	0.665442	8.9948	2.36673e-19	3.51516e-18	protein_coding
ENSMUSG00000045962	Wnk1	0.530083	8.99391	2.38583e-19	3.54087e-18	protein_coding
ENSMUSG00000032606	Nicn1	-0.992501	-8.99374	2.38953e-19	3.54369e-18	protein_coding
ENSMUSG00000027076	Timm10	0.807979	8.98986	2.47552e-19	3.66846e-18	protein_coding
ENSMUSG00000032281	Acsbg1	1.59506	8.9861	2.56167e-19	3.79327e-18	protein_coding
ENSMUSG00000037010	Apln	-0.819102	-8.98451	2.59901e-19	3.84439e-18	protein_coding
ENSMUSG00000049690	Nckap5	2.26355	8.98446	2.60009e-19	3.84439e-18	protein_coding
ENSMUSG00000037904	Ankrd9	0.87257	8.97967	2.71581e-19	4.01249e-18	protein_coding
ENSMUSG00000050295	Foxc1	-0.867004	-8.9745	2.8465e-19	4.20242e-18	protein_coding
ENSMUSG00000021260	Hhipl1	-1.22155	-8.97276	2.89177e-19	4.26606e-18	protein_coding
ENSMUSG00000021583	Erap1	0.885702	8.96951	2.97847e-19	4.39069e-18	protein_coding
ENSMUSG00000031584	Gsr	0.57221	8.96193	3.19044e-19	4.69964e-18	protein_coding
ENSMUSG00000024805	Pcgf5	0.60706	8.94725	3.64434e-19	5.36425e-18	protein_coding
ENSMUSG00000006301	Tmbim1	0.561701	8.942	3.82187e-19	5.62137e-18	protein_coding
ENSMUSG00000049421	Zfp260	-0.787418	-8.93917	3.92104e-19	5.76293e-18	protein_coding
ENSMUSG00000118365	Gm41724	1.14523	8.93451	4.08972e-19	6.00638e-18	antisense
ENSMUSG00000022106	Rcbtb2	-0.696712	-8.93408	4.10598e-19	6.02578e-18	protein_coding
ENSMUSG00000026585	Kifap3	-0.731398	-8.93324	4.13722e-19	6.0671e-18	protein_coding
ENSMUSG00000022404	Slc25a17	-0.675885	-8.91409	4.91835e-19	7.20725e-18	protein_coding
ENSMUSG00000051048	P4ha3	0.706459	8.91069	5.0717e-19	7.42644e-18	protein_coding
ENSMUSG00000050751	Pgbd5	1.11701	8.91007	5.09984e-19	7.46211e-18	protein_coding
ENSMUSG00000031755	Bbs2	-1.09791	-8.9088	5.15872e-19	7.54266e-18	protein_coding
ENSMUSG00000004562	Arhgef40	-0.686359	-8.90804	5.19422e-19	7.58894e-18	protein_coding
ENSMUSG00000018040	Rrp7a	0.596481	8.9043	5.37253e-19	7.84365e-18	protein_coding
ENSMUSG00000041895	Wipi1	0.639099	8.90412	5.38095e-19	7.85014e-18	protein_coding
ENSMUSG00000047216	Cdh19	2.72705	8.89812	5.67992e-19	8.28017e-18	protein_coding
ENSMUSG00000021950	Anxa8	1.74096	8.89516	5.83374e-19	8.49812e-18	protein_coding
ENSMUSG00000001089	Luzp1	0.786672	8.89453	5.86677e-19	8.53994e-18	protein_coding
ENSMUSG00000031782	Coq9	-0.763414	-8.89099	6.05695e-19	8.81028e-18	protein_coding
ENSMUSG00000068246	Apol9b	1.58496	8.88676	6.29171e-19	9.145e-18	protein_coding
ENSMUSG00000032121	Tmem218	-1.34042	-8.88155	6.59378e-19	9.577e-18	protein_coding
ENSMUSG00000026679	Enkur	2.68914	8.86395	7.72252e-19	1.12082e-17	protein_coding
ENSMUSG00000114053	Gm35330	2.57247	8.85987	8.01045e-19	1.16175e-17	lincRNA
ENSMUSG00000021890	Eaf1	0.783543	8.85432	8.41967e-19	1.2202e-17	protein_coding
ENSMUSG00000026028	Trak2	0.657709	8.85408	8.4379e-19	1.22195e-17	protein_coding
ENSMUSG00000023972	Ptk7	-0.651776	-8.85389	8.45213e-19	1.22311e-17	protein_coding
ENSMUSG00000053774	Ubxn7	0.601404	8.85256	8.55365e-19	1.23689e-17	protein_coding
ENSMUSG00000011877	Git1	0.546879	8.8458	9.0873e-19	1.3131e-17	protein_coding
ENSMUSG00000026457	Adipor1	0.58355	8.84374	9.25695e-19	1.33663e-17	protein_coding
ENSMUSG00000018509	Cenpv	1.00224	8.83385	1.01132e-18	1.4592e-17	protein_coding
ENSMUSG00000026259	Ngef	0.726868	8.82736	1.07178e-18	1.54531e-17	protein_coding
ENSMUSG00000034685	Fam171a2	-0.688803	-8.82278	1.11657e-18	1.60871e-17	protein_coding
ENSMUSG00000019194	Scn1b	-1.08207	-8.82248	1.11951e-18	1.61176e-17	protein_coding
ENSMUSG00000052331	Ankrd44	-0.809626	-8.82082	1.13629e-18	1.63474e-17	protein_coding
ENSMUSG00000035473	Galm	1.30061	8.81914	1.15342e-18	1.65817e-17	protein_coding
ENSMUSG00000028907	Utp11	0.566865	8.81433	1.20403e-18	1.72966e-17	protein_coding
ENSMUSG00000053219	Raet1e	1.12631	8.81408	1.20675e-18	1.73231e-17	protein_coding
ENSMUSG00000031955	Bcar1	0.554552	8.80879	1.26499e-18	1.8146e-17	protein_coding
ENSMUSG00000037552	Plekhg2	0.70408	8.80683	1.2873e-18	1.84525e-17	protein_coding
ENSMUSG00000053898	Ech1	-0.781744	-8.80002	1.36789e-18	1.95934e-17	protein_coding
ENSMUSG00000032435	Dync1li1	0.575113	8.79577	1.42071e-18	2.03353e-17	protein_coding
ENSMUSG00000042590	Ipo11	0.749131	8.79569	1.42177e-18	2.03357e-17	protein_coding
ENSMUSG00000032905	Atg12	-0.715026	-8.79495	1.43108e-18	2.04541e-17	protein_coding
ENSMUSG00000042751	Nmnat2	-0.886374	-8.79477	1.43342e-18	2.04727e-17	protein_coding
ENSMUSG00000035517	Tdrd7	0.729184	8.78021	1.63163e-18	2.32868e-17	protein_coding
ENSMUSG00000038545	Cul7	-0.73148	-8.77672	1.68305e-18	2.40033e-17	protein_coding
ENSMUSG00000037933	Bicd2	0.762217	8.77505	1.70825e-18	2.43451e-17	protein_coding
ENSMUSG00000057457	Phex	1.18136	8.76021	1.94889e-18	2.77545e-17	protein_coding
ENSMUSG00000030074	Gxylt2	-0.612719	-8.75812	1.98532e-18	2.82528e-17	protein_coding
ENSMUSG00000038987	Cfap157	1.3258	8.74844	2.1632e-18	3.0762e-17	protein_coding
ENSMUSG00000000085	Scmh1	0.566198	8.74677	2.19542e-18	3.11978e-17	protein_coding
ENSMUSG00000035279	Ssc5d	-1.09814	-8.74538	2.22257e-18	3.15607e-17	protein_coding
ENSMUSG00000013415	Igf2bp1	0.748963	8.74358	2.25839e-18	3.20463e-17	protein_coding
ENSMUSG00000006736	Tspan31	-0.5877	-8.73113	2.52138e-18	3.57524e-17	protein_coding
ENSMUSG00000060445	Sycp2	-2.35835	-8.72404	2.68439e-18	3.80365e-17	protein_coding
ENSMUSG00000036990	Otud4	0.669765	8.72307	2.70768e-18	3.8339e-17	protein_coding
ENSMUSG00000027782	Kpna4	0.553166	8.71807	2.82976e-18	4.00389e-17	protein_coding
ENSMUSG00000090173	Fbxw10	2.82599	8.71549	2.89499e-18	4.09325e-17	protein_coding
ENSMUSG00000025203	Scd2	-0.76394	-8.71462	2.91742e-18	4.122e-17	protein_coding
ENSMUSG00000003746	Man1a	0.701391	8.71379	2.93885e-18	4.14931e-17	protein_coding
ENSMUSG00000058392	Rrp1b	0.56258	8.71237	2.97579e-18	4.19847e-17	protein_coding
ENSMUSG00000032412	Atp1b3	0.692695	8.70889	3.06869e-18	4.32644e-17	protein_coding
ENSMUSG00000028028	Alpk1	-1.35641	-8.70455	3.18845e-18	4.49207e-17	protein_coding
ENSMUSG00000034667	Xpot	0.505518	8.70189	3.264e-18	4.59522e-17	protein_coding
ENSMUSG00000025499	Hras	0.790301	8.70021	3.31257e-18	4.66028e-17	protein_coding
ENSMUSG00000020869	Lrrc59	0.623506	8.69697	3.40851e-18	4.79184e-17	protein_coding
ENSMUSG00000062526	Mppe1	-1.02554	-8.69439	3.48684e-18	4.89847e-17	protein_coding
ENSMUSG00000028497	Hacd4	1.80261	8.69303	3.52914e-18	4.95436e-17	protein_coding
ENSMUSG00000031360	Ctps2	-0.756733	-8.68931	3.64642e-18	5.11536e-17	protein_coding
ENSMUSG00000097715	Gpr137b-ps	0.740385	8.68834	3.67785e-18	5.15579e-17	transcribed_unprocessed_pseudogene
ENSMUSG00000025140	Pycr1	-0.719953	-8.68734	3.71019e-18	5.19742e-17	protein_coding
ENSMUSG00000024900	Cpt1a	-0.636107	-8.68591	3.75732e-18	5.25972e-17	protein_coding
ENSMUSG00000025607	Copg2	-0.681269	-8.68489	3.79124e-18	5.30343e-17	protein_coding
ENSMUSG00000035357	Pdzrn3	-0.673124	-8.67575	4.10835e-18	5.74295e-17	protein_coding
ENSMUSG00000069920	B3gnt9	-0.83022	-8.67547	4.11832e-18	5.75282e-17	protein_coding
ENSMUSG00000057982	Zfp809	0.83742	8.67052	4.30157e-18	6.00454e-17	protein_coding
ENSMUSG00000034595	Ppp1r18	0.576995	8.66376	4.56448e-18	6.36703e-17	protein_coding
ENSMUSG00000022992	Kansl2	0.572998	8.66345	4.5768e-18	6.3797e-17	protein_coding
ENSMUSG00000038949	Cnst	0.66988	8.66315	4.58905e-18	6.39226e-17	protein_coding
ENSMUSG00000017776	Crk	0.519498	8.66215	4.62944e-18	6.44397e-17	protein_coding
ENSMUSG00000008734	Gprc5b	0.549248	8.64997	5.15122e-18	7.16521e-17	protein_coding
ENSMUSG00000024048	Myl12a	0.7468	8.64245	5.50185e-18	7.64754e-17	protein_coding
ENSMUSG00000027848	Olfml3	-0.877853	-8.63871	5.68511e-18	7.8967e-17	protein_coding
ENSMUSG00000022564	Grina	0.622175	8.62994	6.13868e-18	8.52072e-17	protein_coding
ENSMUSG00000027940	Tpm3	0.520983	8.62768	6.26103e-18	8.68443e-17	protein_coding
ENSMUSG00000021846	Peli2	-0.75021	-8.62684	6.30715e-18	8.74225e-17	protein_coding
ENSMUSG00000027134	Lpcat4	0.698288	8.62632	6.33584e-18	8.77585e-17	protein_coding
ENSMUSG00000036966	Spryd3	0.670873	8.62392	6.47025e-18	8.95574e-17	protein_coding
ENSMUSG00000044927	H1f10	-1.33741	-8.61589	6.93983e-18	9.59896e-17	protein_coding
ENSMUSG00000025427	Rnf165	2.76467	8.61237	7.15654e-18	9.89178e-17	protein_coding
ENSMUSG00000020902	Ntn1	-1.46853	-8.61124	7.22749e-18	9.98285e-17	protein_coding
ENSMUSG00000058498	Rnf207	-2.08298	-8.61013	7.29769e-18	1.00728e-16	protein_coding
ENSMUSG00000049191	Rtl5	-1.94765	-8.60443	7.66959e-18	1.05787e-16	protein_coding
ENSMUSG00000032470	Mras	0.625805	8.60308	7.76025e-18	1.06962e-16	protein_coding
ENSMUSG00000028530	Jak1	0.482792	8.60275	7.78312e-18	1.07203e-16	protein_coding
ENSMUSG00000022965	Ifngr2	-0.660042	-8.60259	7.79366e-18	1.07273e-16	protein_coding
ENSMUSG00000101549	Gm29630	1.57429	8.60154	7.8656e-18	1.08188e-16	lincRNA
ENSMUSG00000025207	Sema4g	-1.2215	-8.60123	7.88663e-18	1.08401e-16	protein_coding
ENSMUSG00000042305	Tmem183a	0.555317	8.60107	7.89758e-18	1.08476e-16	protein_coding
ENSMUSG00000029070	Mxra8	-0.676407	-8.59532	8.30356e-18	1.13973e-16	protein_coding
ENSMUSG00000046808	Atp10d	0.971271	8.59436	8.37273e-18	1.14843e-16	polymorphic_pseudogene
ENSMUSG00000039976	Tbc1d16	-0.661722	-8.59187	8.55679e-18	1.17286e-16	protein_coding
ENSMUSG00000026864	Hspa5	0.503125	8.58957	8.72952e-18	1.1957e-16	protein_coding
ENSMUSG00000038236	Hoxa7	-0.675342	-8.5874	8.89609e-18	1.21767e-16	protein_coding
ENSMUSG00000086681	Gm16178	2.95171	8.58716	8.91476e-18	1.21938e-16	antisense
ENSMUSG00000029826	Zc3hav1	0.600597	8.57718	9.72266e-18	1.32897e-16	protein_coding
ENSMUSG00000028763	Hspg2	0.77411	8.57521	9.89031e-18	1.35095e-16	protein_coding
ENSMUSG00000029575	Mmab	-0.660399	-8.57325	1.00606e-17	1.37325e-16	protein_coding
ENSMUSG00000039795	Zfand1	-0.908442	-8.57012	1.03373e-17	1.41005e-16	protein_coding
ENSMUSG00000004952	Rasa4	0.818893	8.56783	1.05452e-17	1.43742e-16	protein_coding
ENSMUSG00000034910	Pygo1	-0.983869	-8.5658	1.07331e-17	1.46202e-16	protein_coding
ENSMUSG00000059263	Usp47	-0.509415	-8.5625	1.10442e-17	1.50336e-16	protein_coding
ENSMUSG00000049106	Dcaf5	-0.624282	-8.55326	1.19663e-17	1.62774e-16	protein_coding
ENSMUSG00000089808	Gm7241	2.17466	8.54996	1.23128e-17	1.67373e-16	processed_pseudogene
ENSMUSG00000004263	Atn1	0.873345	8.54719	1.26121e-17	1.71323e-16	protein_coding
ENSMUSG00000001517	Foxm1	0.525902	8.54702	1.26306e-17	1.71456e-16	protein_coding
ENSMUSG00000026048	Ercc5	-0.848357	-8.54626	1.27145e-17	1.72477e-16	protein_coding
ENSMUSG00000025374	Nabp2	0.719131	8.54507	1.2846e-17	1.7414e-16	protein_coding
ENSMUSG00000022969	Il10rb	0.996067	8.54469	1.28878e-17	1.74587e-16	protein_coding
ENSMUSG00000028655	Mfsd2a	1.17379	8.53895	1.35452e-17	1.83367e-16	protein_coding
ENSMUSG00000028383	Hsdl2	-0.733958	-8.53101	1.45073e-17	1.96257e-16	protein_coding
ENSMUSG00000072115	Ang	2.13142	8.53091	1.45203e-17	1.96297e-16	protein_coding
ENSMUSG00000110537	Gm4316	2.48319	8.53074	1.45413e-17	1.96447e-16	lincRNA
ENSMUSG00000041180	Hectd2	1.03538	8.52825	1.48573e-17	2.00578e-16	protein_coding
ENSMUSG00000034460	Six4	-0.791524	-8.5245	1.53469e-17	2.07047e-16	protein_coding
ENSMUSG00000048915	Efna5	-0.866012	-8.52077	1.585e-17	2.13688e-16	protein_coding
ENSMUSG00000032902	Slc16a1	0.70986	8.51895	1.61e-17	2.1691e-16	protein_coding
ENSMUSG00000045064	Zc2hc1c	1.90043	8.51562	1.657e-17	2.2309e-16	protein_coding
ENSMUSG00000006542	Prkag3	1.55692	8.50766	1.77476e-17	2.38782e-16	protein_coding
ENSMUSG00000037428	Vgf	0.956946	8.49993	1.89698e-17	2.55051e-16	protein_coding
ENSMUSG00000030545	Pex11a	-1.24378	-8.49941	1.90562e-17	2.56039e-16	protein_coding
ENSMUSG00000010461	Eya4	-1.62037	-8.49518	1.97625e-17	2.65348e-16	protein_coding
ENSMUSG00000046329	Slc25a23	1.14929	8.49074	2.05328e-17	2.75502e-16	protein_coding
ENSMUSG00000000690	Hoxb6	2.34505	8.4842	2.17216e-17	2.91256e-16	protein_coding
ENSMUSG00000075254	Heg1	0.758578	8.48268	2.20067e-17	2.94878e-16	protein_coding
ENSMUSG00000070733	Fryl	0.652157	8.48192	2.21509e-17	2.96609e-16	protein_coding
ENSMUSG00000021048	Mthfd1	0.500935	8.47919	2.26758e-17	3.03431e-16	protein_coding
ENSMUSG00000053838	Nudcd3	0.543693	8.47589	2.3328e-17	3.11947e-16	protein_coding
ENSMUSG00000039145	Camk1d	1.10782	8.4729	2.39358e-17	3.19858e-16	protein_coding
ENSMUSG00000071847	Apcdd1	0.693274	8.4695	2.46445e-17	3.29105e-16	protein_coding
ENSMUSG00000060591	Ifitm2	-0.99243	-8.46288	2.60852e-17	3.48109e-16	protein_coding
ENSMUSG00000002984	Tomm40	0.585539	8.46193	2.62996e-17	3.50732e-16	protein_coding
ENSMUSG00000033436	Armcx2	-0.55565	-8.45891	2.69882e-17	3.59673e-16	protein_coding
ENSMUSG00000039461	Tcta	-1.04878	-8.45702	2.74305e-17	3.6532e-16	protein_coding
ENSMUSG00000022098	Bmp1	0.804005	8.45682	2.74779e-17	3.65704e-16	protein_coding
ENSMUSG00000032717	Mdfi	-2.46467	-8.45534	2.78266e-17	3.70096e-16	protein_coding
ENSMUSG00000001555	Fkbp10	0.645205	8.45492	2.7929e-17	3.71207e-16	protein_coding
ENSMUSG00000020484	Xbp1	-0.589196	-8.45266	2.84736e-17	3.78191e-16	protein_coding
ENSMUSG00000005483	Dnajb1	0.669074	8.4502	2.90798e-17	3.85982e-16	protein_coding
ENSMUSG00000074063	Osgin1	0.996705	8.44928	2.93097e-17	3.88772e-16	protein_coding
ENSMUSG00000056501	Cebpb	-1.01808	-8.4488	2.94307e-17	3.90116e-16	protein_coding
ENSMUSG00000022032	Scara5	1.30929	8.44482	3.04518e-17	4.03379e-16	protein_coding
ENSMUSG00000051341	Zfp52	1.05572	8.44442	3.05561e-17	4.04488e-16	protein_coding
ENSMUSG00000028082	Sh3d19	-0.695267	-8.44341	3.08219e-17	4.07734e-16	protein_coding
ENSMUSG00000026622	Nek2	0.577517	8.4424	3.10875e-17	4.10701e-16	protein_coding
ENSMUSG00000024725	Ostf1	0.6438	8.4424	3.10878e-17	4.10701e-16	protein_coding
ENSMUSG00000058260	Serpina9	2.8115	8.43875	3.20748e-17	4.23457e-16	protein_coding
ENSMUSG00000015291	Gdi1	-0.880353	-8.43261	3.38039e-17	4.45985e-16	protein_coding
ENSMUSG00000029126	Nsg1	-0.73709	-8.4323	3.38944e-17	4.46881e-16	protein_coding
ENSMUSG00000020823	Sec14l1	0.625367	8.42349	3.65424e-17	4.81472e-16	protein_coding
ENSMUSG00000029763	Exoc4	-0.535217	-8.42267	3.68006e-17	4.84549e-16	protein_coding
ENSMUSG00000058446	Znrf2	0.740058	8.41889	3.80059e-17	5.00085e-16	protein_coding
ENSMUSG00000026159	Agfg1	0.52416	8.41708	3.85989e-17	5.0755e-16	protein_coding
ENSMUSG00000022824	Muc13	2.90134	8.41651	3.87854e-17	5.09663e-16	protein_coding
ENSMUSG00000000078	Klf6	0.612595	8.41032	4.08903e-17	5.36964e-16	protein_coding
ENSMUSG00000010095	Slc3a2	0.469616	8.40935	4.12286e-17	5.41047e-16	protein_coding
ENSMUSG00000024952	Rps6ka4	0.510801	8.40861	4.14892e-17	5.44105e-16	protein_coding
ENSMUSG00000039886	Tmem120a	0.698663	8.40566	4.2548e-17	5.57619e-16	protein_coding
ENSMUSG00000112980	D430020J02Rik	-0.971406	-8.40126	4.41712e-17	5.78507e-16	bidirectional_promoter_lncRNA
ENSMUSG00000037624	Kcnk2	0.891396	8.39504	4.65753e-17	6.09589e-16	protein_coding
ENSMUSG00000025366	Esyt1	0.666729	8.39283	4.7459e-17	6.20743e-16	protein_coding
ENSMUSG00000044367	Slc16a13	0.602049	8.39266	4.75268e-17	6.21218e-16	protein_coding
ENSMUSG00000007783	Cpt1c	-1.21028	-8.39121	4.81157e-17	6.285e-16	protein_coding
ENSMUSG00000040524	Zfp609	0.642251	8.38894	4.90563e-17	6.40361e-16	protein_coding
ENSMUSG00000028527	Ak4	0.697158	8.38674	4.99791e-17	6.51976e-16	protein_coding
ENSMUSG00000078954	Arhgap8	2.44502	8.37977	5.30313e-17	6.91334e-16	protein_coding
ENSMUSG00000029238	Clock	0.776452	8.37665	5.44555e-17	7.09432e-16	protein_coding
ENSMUSG00000031778	Cx3cl1	-0.859201	-8.37522	5.51185e-17	7.17596e-16	protein_coding
ENSMUSG00000020423	Btg2	-0.995109	-8.37026	5.74897e-17	7.47973e-16	protein_coding
ENSMUSG00000079523	Tmsb10	0.786073	8.36062	6.23901e-17	8.11195e-16	protein_coding
ENSMUSG00000054723	Vmac	-0.961115	-8.3564	6.46601e-17	8.40155e-16	protein_coding
ENSMUSG00000044043	Pcdhb14	-1.21124	-8.35286	6.66301e-17	8.65182e-16	protein_coding
ENSMUSG00000021252	Erg28	-0.650429	-8.35101	6.76844e-17	8.78294e-16	protein_coding
ENSMUSG00000097336	Fendrr	2.64893	8.34465	7.14272e-17	9.26253e-16	processed_transcript
ENSMUSG00000016128	Stard13	0.770398	8.34358	7.20717e-17	9.33996e-16	protein_coding
ENSMUSG00000015709	Arnt2	-0.826895	-8.33923	7.47776e-17	9.68426e-16	protein_coding
ENSMUSG00000042312	S100a13	-1.27049	-8.33853	7.52204e-17	9.73522e-16	protein_coding
ENSMUSG00000091639	Gm3756	0.873668	8.32964	8.10913e-17	1.04882e-15	processed_pseudogene
ENSMUSG00000062070	Pgk1	0.765388	8.32227	8.62922e-17	1.11535e-15	protein_coding
ENSMUSG00000045975	C2cd2	0.814608	8.32201	8.64862e-17	1.11713e-15	protein_coding
ENSMUSG00000071855	Ccdc112	-1.08552	-8.32171	8.66999e-17	1.11916e-15	protein_coding
ENSMUSG00000041308	Sntb2	0.607168	8.31599	9.09882e-17	1.17374e-15	protein_coding
ENSMUSG00000023915	Tnfrsf21	1.33486	8.30967	9.59723e-17	1.23723e-15	protein_coding
ENSMUSG00000029553	Tfec	2.91778	8.30877	9.67e-17	1.24579e-15	protein_coding
ENSMUSG00000072214	Septin5	-1.03612	-8.3031	1.01425e-16	1.30582e-15	protein_coding
ENSMUSG00000021279	Cdc42bpb	0.563602	8.30185	1.02504e-16	1.31798e-15	protein_coding
ENSMUSG00000030774	Pak1	0.591363	8.30191	1.0245e-16	1.31798e-15	protein_coding
ENSMUSG00000071064	Zfp827	-0.884285	-8.29536	1.0826e-16	1.39018e-15	protein_coding
ENSMUSG00000074305	Peak1	0.618945	8.29541	1.0821e-16	1.39018e-15	protein_coding
ENSMUSG00000091811	Inafm1	-0.789791	-8.29517	1.08432e-16	1.39149e-15	protein_coding
ENSMUSG00000028126	Pip5k1a	0.53686	8.29458	1.08974e-16	1.39753e-15	protein_coding
ENSMUSG00000023800	Tiam2	-0.761051	-8.29105	1.1225e-16	1.43861e-15	protein_coding
ENSMUSG00000023045	Soat2	2.00617	8.28831	1.14866e-16	1.47119e-15	protein_coding
ENSMUSG00000021947	Cryl1	-1.45791	-8.28432	1.1879e-16	1.52046e-15	protein_coding
ENSMUSG00000052253	Zfp622	0.576859	8.28222	1.209e-16	1.54645e-15	protein_coding
ENSMUSG00000043964	Orai3	-0.933342	-8.28188	1.21245e-16	1.54986e-15	protein_coding
ENSMUSG00000056268	Dennd1b	0.844043	8.28128	1.21856e-16	1.55666e-15	protein_coding
ENSMUSG00000022905	Kpna1	0.672544	8.28009	1.23084e-16	1.57133e-15	protein_coding
ENSMUSG00000064294	Aox3	-2.7806	-8.27361	1.29964e-16	1.65809e-15	protein_coding
ENSMUSG00000031605	Klhl2	0.714407	8.26862	1.35521e-16	1.72787e-15	protein_coding
ENSMUSG00000028799	Zfp362	-0.642947	-8.26837	1.35799e-16	1.7303e-15	protein_coding
ENSMUSG00000021823	Vcl	0.652738	8.26506	1.39623e-16	1.77788e-15	protein_coding
ENSMUSG00000035493	Tgfbi	-1.46258	-8.26174	1.43563e-16	1.82634e-15	protein_coding
ENSMUSG00000024617	Camk2a	1.45213	8.2617	1.43614e-16	1.82634e-15	protein_coding
ENSMUSG00000036430	Tbcc	-0.698779	-8.25976	1.45965e-16	1.85503e-15	protein_coding
ENSMUSG00000097113	Gm19705	1.59323	8.25797	1.48176e-16	1.88192e-15	lincRNA
ENSMUSG00000058006	Mdn1	0.738847	8.25212	1.55606e-16	1.97502e-15	protein_coding
ENSMUSG00000027852	Nras	0.490335	8.24763	1.6156e-16	2.04927e-15	protein_coding
ENSMUSG00000040463	Mybbp1a	0.485866	8.23731	1.76132e-16	2.23266e-15	protein_coding
ENSMUSG00000030660	Pik3c2a	0.672783	8.23633	1.77576e-16	2.24952e-15	protein_coding
ENSMUSG00000029108	Pcdh7	0.985128	8.23537	1.79007e-16	2.26619e-15	protein_coding
ENSMUSG00000107476	Zfp862-ps	-0.745201	-8.23041	1.86571e-16	2.36044e-15	transcribed_unitary_pseudogene
ENSMUSG00000023027	Atf1	0.53072	8.22842	1.89693e-16	2.39839e-15	protein_coding
ENSMUSG00000026767	Mindy3	0.610355	8.22832	1.89862e-16	2.39899e-15	protein_coding
ENSMUSG00000031349	Nsdhl	-0.716439	-8.22731	1.91468e-16	2.41775e-15	protein_coding
ENSMUSG00000109946	Brd3os	-0.897216	-8.2214	2.0114e-16	2.53825e-15	protein_coding
ENSMUSG00000036273	Lrrk2	0.668424	8.22079	2.02163e-16	2.54953e-15	protein_coding
ENSMUSG00000026107	Nabp1	0.782928	8.2198	2.03839e-16	2.56903e-15	protein_coding
ENSMUSG00000004383	Large1	0.583072	8.21741	2.07949e-16	2.61914e-15	protein_coding
ENSMUSG00000024122	Pdpk1	-0.600157	-8.21204	2.17458e-16	2.73717e-15	protein_coding
ENSMUSG00000072812	Ahnak2	0.823335	8.20651	2.27711e-16	2.8644e-15	protein_coding
ENSMUSG00000037022	Mmaa	-0.952202	-8.20542	2.29777e-16	2.88855e-15	protein_coding
ENSMUSG00000058454	Dhcr7	-0.892012	-8.20287	2.34722e-16	2.94882e-15	protein_coding
ENSMUSG00000041075	Fzd7	0.701691	8.20233	2.35773e-16	2.96014e-15	protein_coding
ENSMUSG00000040124	Gorab	-0.650202	-8.18937	2.62607e-16	3.29494e-15	protein_coding
ENSMUSG00000029810	Tmem176b	-1.85145	-8.18705	2.67707e-16	3.35681e-15	protein_coding
ENSMUSG00000036606	Plxnb2	0.596083	8.18561	2.70937e-16	3.39514e-15	protein_coding
ENSMUSG00000020422	Tns3	0.538982	8.18459	2.73223e-16	3.41945e-15	protein_coding
ENSMUSG00000051375	Pcdh1	0.766919	8.18467	2.73058e-16	3.41945e-15	protein_coding
ENSMUSG00000036800	Fam135b	-2.28328	-8.17742	2.8999e-16	3.62699e-15	protein_coding
ENSMUSG00000026031	Cflar	0.582703	8.1754	2.94898e-16	3.68604e-15	protein_coding
ENSMUSG00000004609	Cd33	-2.87243	-8.16805	3.13425e-16	3.91514e-15	protein_coding
ENSMUSG00000022280	Rnf19a	0.588692	8.15401	3.52059e-16	4.39495e-15	protein_coding
ENSMUSG00000034382	AI661453	2.86569	8.148	3.69994e-16	4.61591e-15	protein_coding
ENSMUSG00000096965	3300005D01Rik	1.0118	8.14256	3.87009e-16	4.82513e-15	lincRNA
ENSMUSG00000021282	Eif5	0.540356	8.14027	3.94392e-16	4.91408e-15	protein_coding
ENSMUSG00000024892	Pcx	-0.734049	-8.14006	3.95067e-16	4.91939e-15	protein_coding
ENSMUSG00000078776	9530053A07Rik	2.17952	8.13916	3.98041e-16	4.95329e-15	protein_coding
ENSMUSG00000020256	Aldh1l2	-0.568948	-8.13904	3.98419e-16	4.95487e-15	protein_coding
ENSMUSG00000027224	Duoxa1	1.82037	8.13642	4.07142e-16	5.06016e-15	protein_coding
ENSMUSG00000067780	Pi15	2.13715	8.13302	4.18723e-16	5.20082e-15	protein_coding
ENSMUSG00000027806	Tsc22d2	-0.571056	-8.13223	4.21455e-16	5.23146e-15	protein_coding
ENSMUSG00000021395	Spin1	-0.625473	-8.13135	4.24518e-16	5.26616e-15	protein_coding
ENSMUSG00000030095	Tmem43	0.607258	8.13006	4.2907e-16	5.31928e-15	protein_coding
ENSMUSG00000021288	Klc1	0.621485	8.12182	4.59263e-16	5.69001e-15	protein_coding
ENSMUSG00000039715	Wdr34	-0.803452	-8.11928	4.68954e-16	5.8043e-15	protein_coding
ENSMUSG00000118572	AC122821.1	1.67835	8.11925	4.69076e-16	5.8043e-15	processed_pseudogene
ENSMUSG00000066607	Insyn1	0.575768	8.11715	4.77266e-16	5.90194e-15	protein_coding
ENSMUSG00000028970	Abcb1b	0.601112	8.11431	4.8854e-16	6.03758e-15	protein_coding
ENSMUSG00000053398	Phgdh	0.706453	8.10779	5.15495e-16	6.3667e-15	protein_coding
ENSMUSG00000047497	Adamts12	-0.81377	-8.10742	5.17056e-16	6.38199e-15	protein_coding
ENSMUSG00000013921	Clip3	-0.865482	-8.10163	5.42268e-16	6.68899e-15	protein_coding
ENSMUSG00000035131	Brinp3	-1.92866	-8.09829	5.57363e-16	6.87089e-15	protein_coding
ENSMUSG00000027555	Car13	-0.665123	-8.09403	5.77241e-16	7.11149e-15	protein_coding
ENSMUSG00000010290	AI597479	-0.645485	-8.09145	5.89581e-16	7.25899e-15	protein_coding
ENSMUSG00000048644	Ctxn1	-0.779201	-8.08725	6.10248e-16	7.50875e-15	protein_coding
ENSMUSG00000030465	Psd3	-0.853927	-8.082	6.37134e-16	7.83468e-15	protein_coding
ENSMUSG00000060600	Eno3	0.800861	8.07948	6.5045e-16	7.99344e-15	protein_coding
ENSMUSG00000031788	Kifc3	0.668876	8.07759	6.60605e-16	8.11319e-15	protein_coding
ENSMUSG00000025085	Ablim1	0.695116	8.07716	6.62919e-16	8.13654e-15	protein_coding
ENSMUSG00000021054	Sgpp1	-0.552227	-8.07011	7.02353e-16	8.61518e-15	protein_coding
ENSMUSG00000036918	Ttc7	-0.62979	-8.06718	7.19406e-16	8.81888e-15	protein_coding
ENSMUSG00000067367	Lyar	0.587001	8.06417	7.37334e-16	9.03303e-15	protein_coding
ENSMUSG00000030313	Dennd5b	1.24988	8.06012	7.62212e-16	9.33201e-15	protein_coding
ENSMUSG00000074604	Mgst2	-1.18638	-8.05843	7.72814e-16	9.45594e-15	protein_coding
ENSMUSG00000003352	Cacnb3	0.484764	8.05481	7.96024e-16	9.7339e-15	protein_coding
ENSMUSG00000001021	S100a3	1.85988	8.05268	8.10036e-16	9.8991e-15	protein_coding
ENSMUSG00000009575	Cbx5	0.478992	8.05226	8.12769e-16	9.92636e-15	protein_coding
ENSMUSG00000090124	Ugt1a7c	-1.55312	-8.04914	8.33796e-16	1.01768e-14	protein_coding
ENSMUSG00000022940	Pigp	-0.841286	-8.04896	8.35026e-16	1.01856e-14	protein_coding
ENSMUSG00000040987	Mill2	2.36025	8.04762	8.4423e-16	1.02915e-14	protein_coding
ENSMUSG00000029851	Tcaf2	-1.01904	-8.04504	8.62189e-16	1.05039e-14	protein_coding
ENSMUSG00000097495	Gm26651	2.13515	8.04376	8.71203e-16	1.06072e-14	lincRNA
ENSMUSG00000041845	Rhod	0.722363	8.04182	8.85154e-16	1.07704e-14	protein_coding
ENSMUSG00000021662	Arhgef28	-1.2559	-8.04117	8.89861e-16	1.0821e-14	protein_coding
ENSMUSG00000048490	Nrip1	0.841436	8.03758	9.16327e-16	1.11359e-14	protein_coding
ENSMUSG00000028195	Ccn1	1.41399	8.03726	9.18671e-16	1.11576e-14	protein_coding
ENSMUSG00000038695	Josd2	-0.597868	-8.03684	9.21835e-16	1.11891e-14	protein_coding
ENSMUSG00000076431	Sox4	-0.563445	-8.03361	9.46427e-16	1.14805e-14	protein_coding
ENSMUSG00000030102	Itpr1	0.608982	8.02784	9.92042e-16	1.20264e-14	protein_coding
ENSMUSG00000048078	Tenm4	0.831456	8.0256	1.01032e-15	1.22405e-14	protein_coding
ENSMUSG00000037972	Snn	-0.60557	-8.0232	1.03028e-15	1.24747e-14	protein_coding
ENSMUSG00000034757	Tmub2	-0.627829	-8.01995	1.05785e-15	1.28007e-14	protein_coding
ENSMUSG00000046658	Zfp316	-0.804143	-8.01525	1.09914e-15	1.32921e-14	protein_coding
ENSMUSG00000025272	Tro	-2.37916	-8.00939	1.15276e-15	1.3932e-14	protein_coding
ENSMUSG00000026102	Inpp1	-0.845353	-8.00903	1.15621e-15	1.39651e-14	protein_coding
ENSMUSG00000057561	Eif1a	0.542422	8.00738	1.17176e-15	1.41442e-14	protein_coding
ENSMUSG00000105558	Gm5855	1.01052	8.00719	1.17355e-15	1.41572e-14	processed_pseudogene
ENSMUSG00000015133	Lrrk1	0.535259	8.00697	1.17566e-15	1.4174e-14	protein_coding
ENSMUSG00000034848	Ttc21b	-0.717125	-8.00398	1.20458e-15	1.45139e-14	protein_coding
ENSMUSG00000018574	Acadvl	-0.605842	-8.00376	1.20678e-15	1.45315e-14	protein_coding
ENSMUSG00000040681	Hmgn1	0.622539	8.00248	1.21939e-15	1.46744e-14	protein_coding
ENSMUSG00000033335	Dnm2	0.55748	7.99903	1.25399e-15	1.50816e-14	protein_coding
ENSMUSG00000031156	Slc35a2	-0.591228	-7.99646	1.28044e-15	1.53903e-14	protein_coding
ENSMUSG00000029380	Cxcl1	1.51424	7.99591	1.2862e-15	1.54501e-14	protein_coding
ENSMUSG00000031828	Klhl36	-1.33529	-7.99572	1.28823e-15	1.5465e-14	protein_coding
ENSMUSG00000104528	Gm43314	2.32943	7.98807	1.37064e-15	1.64444e-14	TEC
ENSMUSG00000056305	Usp39	0.550512	7.98576	1.39657e-15	1.67452e-14	protein_coding
ENSMUSG00000079018	Ly6c1	1.03566	7.97581	1.51379e-15	1.81397e-14	protein_coding
ENSMUSG00000038963	Slco4a1	2.35195	7.97464	1.52825e-15	1.83019e-14	protein_coding
ENSMUSG00000058594	Fbh1	-0.556309	-7.97221	1.55867e-15	1.86548e-14	protein_coding
ENSMUSG00000026872	Zeb2	0.719048	7.97155	1.56701e-15	1.87432e-14	protein_coding
ENSMUSG00000039007	Cpq	-0.74396	-7.97062	1.57887e-15	1.88737e-14	protein_coding
ENSMUSG00000021843	Ktn1	0.76727	7.9695	1.59316e-15	1.90331e-14	protein_coding
ENSMUSG00000052861	Dnah6	1.5885	7.9674	1.62047e-15	1.93476e-14	protein_coding
ENSMUSG00000074743	Thbd	0.670272	7.966	1.63898e-15	1.95567e-14	protein_coding
ENSMUSG00000003344	Btbd2	-0.674496	-7.9635	1.67239e-15	1.99433e-14	protein_coding
ENSMUSG00000074771	Ankef1	-1.58874	-7.96129	1.70258e-15	2.0291e-14	protein_coding
ENSMUSG00000006464	Bbs1	-0.970016	-7.96064	1.71146e-15	2.03845e-14	protein_coding
ENSMUSG00000066357	Wdr6	-0.752683	-7.96031	1.71615e-15	2.04281e-14	protein_coding
ENSMUSG00000040761	Spen	0.588087	7.95919	1.7317e-15	2.06007e-14	protein_coding
ENSMUSG00000038495	Otud7b	0.533078	7.9589	1.73573e-15	2.06363e-14	protein_coding
ENSMUSG00000021226	Acot2	0.735318	7.95564	1.78202e-15	2.11738e-14	protein_coding
ENSMUSG00000031834	Pik3r2	-0.583442	-7.94665	1.91628e-15	2.27554e-14	protein_coding
ENSMUSG00000042156	Dzip1	-0.90335	-7.94618	1.92344e-15	2.28267e-14	protein_coding
ENSMUSG00000001642	Akr1b3	0.69517	7.94493	1.94302e-15	2.30451e-14	protein_coding
ENSMUSG00000043895	S1pr2	0.563278	7.94294	1.97447e-15	2.34041e-14	protein_coding
ENSMUSG00000032558	Nphp3	-1.04557	-7.94167	1.99471e-15	2.36299e-14	protein_coding
ENSMUSG00000019944	Rhobtb1	-0.854783	-7.93651	2.07952e-15	2.46197e-14	protein_coding
ENSMUSG00000022000	Zc3h13	0.813572	7.93333	2.13352e-15	2.52438e-14	protein_coding
ENSMUSG00000024613	Tcof1	0.533802	7.93308	2.1377e-15	2.52782e-14	protein_coding
ENSMUSG00000037499	Nenf	-0.768876	-7.92868	2.21491e-15	2.61754e-14	protein_coding
ENSMUSG00000004500	Zfp324	-0.784173	-7.92821	2.2233e-15	2.62589e-14	protein_coding
ENSMUSG00000062054	Iah1	-0.736127	-7.92666	2.25127e-15	2.65733e-14	protein_coding
ENSMUSG00000028199	Cryz	-0.658688	-7.92018	2.37173e-15	2.79784e-14	protein_coding
ENSMUSG00000033705	Stard9	-0.956651	-7.91979	2.37913e-15	2.80489e-14	protein_coding
ENSMUSG00000024038	Ndufv3	-0.733761	-7.91945	2.38558e-15	2.81083e-14	protein_coding
ENSMUSG00000038122	Tbc1d32	-0.912358	-7.9154	2.46451e-15	2.90209e-14	protein_coding
ENSMUSG00000031918	Mtmr2	0.504099	7.91427	2.4871e-15	2.92694e-14	protein_coding
ENSMUSG00000049409	Prokr1	-1.53741	-7.91393	2.4939e-15	2.9332e-14	protein_coding
ENSMUSG00000027187	Cat	0.55947	7.91246	2.52347e-15	2.96621e-14	protein_coding
ENSMUSG00000022295	Atp6v1c1	0.56734	7.91199	2.53308e-15	2.97573e-14	protein_coding
ENSMUSG00000037868	Egr2	-1.69302	-7.91175	2.53797e-15	2.9797e-14	protein_coding
ENSMUSG00000058126	Tpm3-rs7	0.55884	7.91082	2.55694e-15	3.00018e-14	protein_coding
ENSMUSG00000041852	Tcf20	0.667921	7.90445	2.69119e-15	3.15582e-14	protein_coding
ENSMUSG00000106627	Gm21680	-2.43156	-7.90091	2.76873e-15	3.24483e-14	protein_coding
ENSMUSG00000030086	Chchd6	-0.843487	-7.89956	2.79891e-15	3.27668e-14	protein_coding
ENSMUSG00000031380	Vegfd	0.55514	7.89954	2.79924e-15	3.27668e-14	protein_coding
ENSMUSG00000051329	Nup160	0.501039	7.89724	2.85138e-15	3.33575e-14	protein_coding
ENSMUSG00000024360	Etf1	0.458589	7.89349	2.93845e-15	3.43557e-14	protein_coding
ENSMUSG00000043885	Slc36a4	-0.711882	-7.89337	2.94139e-15	3.43697e-14	protein_coding
ENSMUSG00000052681	Rap1b	0.583404	7.8909	3.00008e-15	3.50346e-14	protein_coding
ENSMUSG00000044345	Marveld1	-0.494476	-7.87312	3.45911e-15	4.03696e-14	protein_coding
ENSMUSG00000027646	Src	0.53242	7.87305	3.46101e-15	4.03696e-14	protein_coding
ENSMUSG00000046463	5930403N24Rik	-2.56502	-7.87194	3.49191e-15	4.0706e-14	processed_transcript
ENSMUSG00000032803	Cdv3	0.448973	7.86891	3.57736e-15	4.16774e-14	protein_coding
ENSMUSG00000074994	Qser1	0.514447	7.86593	3.66365e-15	4.26576e-14	protein_coding
ENSMUSG00000032705	Exd2	-0.699177	-7.85354	4.04458e-15	4.70651e-14	protein_coding
ENSMUSG00000033278	Ptprm	-1.07062	-7.85085	4.13227e-15	4.80572e-14	protein_coding
ENSMUSG00000025002	Cyp2c55	-0.971816	-7.84654	4.27674e-15	4.97079e-14	protein_coding
ENSMUSG00000038797	Zscan2	-1.36237	-7.84567	4.30647e-15	5.0024e-14	protein_coding
ENSMUSG00000060261	Gtf2i	-0.51253	-7.84462	4.34283e-15	5.04168e-14	protein_coding
ENSMUSG00000035354	Uvrag	0.581001	7.83515	4.68278e-15	5.43312e-14	protein_coding
ENSMUSG00000022867	Usp25	0.584395	7.83469	4.70003e-15	5.44994e-14	protein_coding
ENSMUSG00000072941	Sod3	1.65954	7.83403	4.72464e-15	5.47525e-14	protein_coding
ENSMUSG00000115100	Gm34934	1.30486	7.83227	4.79137e-15	5.54932e-14	lincRNA
ENSMUSG00000035469	Rcbtb1	-0.537214	-7.83161	4.8166e-15	5.57527e-14	protein_coding
ENSMUSG00000068699	Flnc	0.616072	7.82982	4.8857e-15	5.65193e-14	protein_coding
ENSMUSG00000042436	Mfap4	-2.74923	-7.82603	5.03523e-15	5.8215e-14	protein_coding
ENSMUSG00000025351	Cd63	0.705924	7.82132	5.22715e-15	6.03985e-14	protein_coding
ENSMUSG00000082691	Dynlt1-ps1	-0.758425	-7.81979	5.29106e-15	6.11012e-14	processed_pseudogene
ENSMUSG00000025025	Mxi1	-0.705508	-7.81964	5.2973e-15	6.11375e-14	protein_coding
ENSMUSG00000061878	Sphk1	-0.848962	-7.8162	5.44439e-15	6.27966e-14	protein_coding
ENSMUSG00000041548	Hspb8	0.58476	7.81613	5.44743e-15	6.27966e-14	protein_coding
ENSMUSG00000022074	Tnfrsf10b	0.618257	7.81512	5.49089e-15	6.32607e-14	protein_coding
ENSMUSG00000087611	4930458D05Rik	2.173	7.81259	5.60224e-15	6.45059e-14	antisense
ENSMUSG00000035969	Rusc2	0.604548	7.81087	5.67953e-15	6.53577e-14	protein_coding
ENSMUSG00000015579	Nkx2-5	-0.764946	-7.80685	5.86368e-15	6.74374e-14	protein_coding
ENSMUSG00000053644	Aldh7a1	0.635272	7.80329	6.03119e-15	6.93236e-14	protein_coding
ENSMUSG00000098318	Lockd	-1.0233	-7.80125	6.12975e-15	7.03744e-14	lincRNA
ENSMUSG00000045316	Fahd1	-0.916594	-7.80127	6.12855e-15	7.03744e-14	protein_coding
ENSMUSG00000031558	Slit2	-0.659682	-7.80051	6.16592e-15	7.07485e-14	protein_coding
ENSMUSG00000031548	Sfrp1	-1.07332	-7.80037	6.17282e-15	7.07865e-14	protein_coding
ENSMUSG00000038351	Sgsm2	-0.655386	-7.79931	6.22449e-15	7.13375e-14	protein_coding
ENSMUSG00000035109	Shc4	-1.20088	-7.79906	6.23696e-15	7.14389e-14	protein_coding
ENSMUSG00000074676	Foxs1	-1.52209	-7.79749	6.31494e-15	7.22901e-14	protein_coding
ENSMUSG00000027692	Tnik	-1.59026	-7.79689	6.34496e-15	7.25916e-14	protein_coding
ENSMUSG00000037855	Zfp365	-0.510446	-7.79311	6.53799e-15	7.47567e-14	protein_coding
ENSMUSG00000040370	Etfrf1	-0.838118	-7.79046	6.67664e-15	7.62978e-14	protein_coding
ENSMUSG00000044712	Slc38a6	-0.782106	-7.78756	6.83133e-15	7.80204e-14	protein_coding
ENSMUSG00000030621	Me3	1.55854	7.78627	6.90172e-15	7.87787e-14	protein_coding
ENSMUSG00000038070	Cntln	-0.88801	-7.7856	6.93846e-15	7.91522e-14	protein_coding
ENSMUSG00000061589	Dot1l	0.635029	7.78391	7.03141e-15	8.01662e-14	protein_coding
ENSMUSG00000071454	Dtnb	0.559954	7.78383	7.03605e-15	8.01727e-14	protein_coding
ENSMUSG00000039191	Rbpj	0.518284	7.7825	7.11066e-15	8.09761e-14	protein_coding
ENSMUSG00000063273	Naa15	0.452038	7.78188	7.14557e-15	8.13268e-14	protein_coding
ENSMUSG00000070639	Lrrc8b	0.602335	7.78138	7.1735e-15	8.15976e-14	protein_coding
ENSMUSG00000019986	Ahi1	-0.759558	-7.779	7.30973e-15	8.30992e-14	protein_coding
ENSMUSG00000028436	Dcaf12	0.564133	7.77874	7.3249e-15	8.32237e-14	protein_coding
ENSMUSG00000028931	Kcnab2	-0.966321	-7.77813	7.36023e-15	8.3577e-14	protein_coding
ENSMUSG00000063838	Cdc42ep5	0.882799	7.77142	7.76105e-15	8.80776e-14	protein_coding
ENSMUSG00000039474	Wfs1	0.866187	7.77092	7.79154e-15	8.83728e-14	protein_coding
ENSMUSG00000001467	Cyp51	-0.521887	-7.77074	7.80269e-15	8.84484e-14	protein_coding
ENSMUSG00000005667	Mthfd2	0.433778	7.76656	8.06439e-15	9.131e-14	protein_coding
ENSMUSG00000020684	Rasl10b	1.19982	7.76657	8.06383e-15	9.131e-14	protein_coding
ENSMUSG00000039089	L3mbtl3	-0.635254	-7.7616	8.38678e-15	9.49059e-14	protein_coding
ENSMUSG00000000942	Hoxa4	-1.33373	-7.76127	8.40831e-15	9.50949e-14	protein_coding
ENSMUSG00000033721	Vav3	-1.32914	-7.75148	9.08263e-15	1.02662e-13	protein_coding
ENSMUSG00000027298	Tyro3	0.630618	7.75058	9.14736e-15	1.03335e-13	protein_coding
ENSMUSG00000044700	Tmem201	0.605689	7.74864	9.28843e-15	1.04868e-13	protein_coding
ENSMUSG00000025150	Cbr2	-1.62341	-7.74721	9.3935e-15	1.05994e-13	protein_coding
ENSMUSG00000021453	Gadd45g	1.49265	7.74647	9.44821e-15	1.0655e-13	protein_coding
ENSMUSG00000032353	Tmed3	-0.673713	-7.74628	9.46265e-15	1.06652e-13	protein_coding
ENSMUSG00000028161	Ppp3ca	-0.599234	-7.74524	9.53981e-15	1.0746e-13	protein_coding
ENSMUSG00000020135	Apc2	-1.00189	-7.74407	9.62838e-15	1.08396e-13	protein_coding
ENSMUSG00000020467	Efemp1	0.461339	7.74359	9.66488e-15	1.08745e-13	protein_coding
ENSMUSG00000041390	Mdfic	0.502501	7.74157	9.82003e-15	1.10428e-13	protein_coding
ENSMUSG00000038042	Ptpdc1	-0.827219	-7.73796	1.01028e-14	1.13543e-13	protein_coding
ENSMUSG00000097651	4930461G14Rik	2.7412	7.7328	1.05203e-14	1.18168e-13	lincRNA
ENSMUSG00000086528	Gm15731	2.56892	7.73236	1.05567e-14	1.18509e-13	antisense
ENSMUSG00000038372	Gmds	-0.720646	-7.72854	1.08791e-14	1.22053e-13	protein_coding
ENSMUSG00000030595	Nfkbib	0.621302	7.72847	1.08848e-14	1.22053e-13	protein_coding
ENSMUSG00000058665	En1	-0.588326	-7.72751	1.09675e-14	1.2291e-13	protein_coding
ENSMUSG00000031712	Il15	-1.44311	-7.72656	1.10495e-14	1.2376e-13	protein_coding
ENSMUSG00000056445	Hoxaas2	-1.26621	-7.72511	1.11761e-14	1.25106e-13	processed_transcript
ENSMUSG00000032456	Nmnat3	1.09494	7.72374	1.12962e-14	1.26378e-13	protein_coding
ENSMUSG00000030591	Psmd8	0.591687	7.72346	1.13218e-14	1.26593e-13	protein_coding
ENSMUSG00000029131	Dnajb6	0.48415	7.72322	1.1343e-14	1.26759e-13	protein_coding
ENSMUSG00000029432	Nipsnap2	-0.55636	-7.72314	1.13496e-14	1.26761e-13	protein_coding
ENSMUSG00000048911	Rnf24	-0.560073	-7.72031	1.16049e-14	1.29538e-13	protein_coding
ENSMUSG00000038530	Rgs4	-0.983434	-7.71758	1.18561e-14	1.32268e-13	protein_coding
ENSMUSG00000054619	Mettl7a1	-0.959936	-7.71672	1.19357e-14	1.33081e-13	protein_coding
ENSMUSG00000004667	Polr2e	0.596152	7.71587	1.20156e-14	1.33896e-13	protein_coding
ENSMUSG00000024644	Cndp2	0.587281	7.71509	1.20898e-14	1.34647e-13	protein_coding
ENSMUSG00000025089	Gfra1	1.1406	7.71481	1.21166e-14	1.34869e-13	protein_coding
ENSMUSG00000030447	Cyfip1	0.519983	7.71296	1.2293e-14	1.36755e-13	protein_coding
ENSMUSG00000035239	Neu3	1.22013	7.71165	1.24201e-14	1.38092e-13	protein_coding
ENSMUSG00000058655	Eif4b	-0.460775	-7.70846	1.27349e-14	1.41512e-13	protein_coding
ENSMUSG00000033417	Cacul1	0.522001	7.70478	1.31068e-14	1.45562e-13	protein_coding
ENSMUSG00000031851	Ntpcr	-0.873272	-7.69204	1.44804e-14	1.60727e-13	protein_coding
ENSMUSG00000022947	Cbr3	0.863849	7.68624	1.51523e-14	1.6809e-13	protein_coding
ENSMUSG00000037605	Adgrl3	-1.55091	-7.68501	1.52985e-14	1.69616e-13	protein_coding
ENSMUSG00000020952	Scfd1	-0.606699	-7.68453	1.5356e-14	1.70158e-13	protein_coding
ENSMUSG00000055360	Prl2c5	2.03911	7.67734	1.62424e-14	1.7988e-13	protein_coding
ENSMUSG00000058013	Septin11	0.507876	7.67677	1.63146e-14	1.80577e-13	protein_coding
ENSMUSG00000030609	Aen	0.516718	7.67646	1.6354e-14	1.80912e-13	protein_coding
ENSMUSG00000031938	4931406C07Rik	-0.64585	-7.67518	1.65187e-14	1.82632e-13	protein_coding
ENSMUSG00000045876	Pcdhb8	-1.63942	-7.67341	1.67478e-14	1.85061e-13	protein_coding
ENSMUSG00000063450	Syne2	0.743074	7.6731	1.67894e-14	1.85416e-13	protein_coding
ENSMUSG00000040118	Cacna2d1	-0.785694	-7.67016	1.71788e-14	1.89611e-13	protein_coding
ENSMUSG00000004098	Col5a3	-1.36348	-7.66543	1.78237e-14	1.96619e-13	protein_coding
ENSMUSG00000026932	Nacc2	0.630719	7.66447	1.79571e-14	1.97979e-13	protein_coding
ENSMUSG00000025656	Arhgef9	-0.992823	-7.66129	1.84068e-14	2.02824e-13	protein_coding
ENSMUSG00000056014	A430033K04Rik	-1.0608	-7.65393	1.94923e-14	2.14666e-13	protein_coding
ENSMUSG00000030189	Ybx3	0.548285	7.64744	2.05018e-14	2.25657e-13	protein_coding
ENSMUSG00000109105	Gm44873	-1.85544	-7.64598	2.07367e-14	2.28116e-13	TEC
ENSMUSG00000029287	Tgfbr3	-0.653366	-7.63306	2.29245e-14	2.52042e-13	protein_coding
ENSMUSG00000034449	Dhrs11	-0.891985	-7.63131	2.32387e-14	2.55354e-13	protein_coding
ENSMUSG00000025364	Pa2g4	0.51074	7.62824	2.37986e-14	2.61361e-13	protein_coding
ENSMUSG00000037679	Inf2	0.562195	7.62547	2.43141e-14	2.66874e-13	protein_coding
ENSMUSG00000041915	Ammecr1l	0.641577	7.62282	2.48193e-14	2.72267e-13	protein_coding
ENSMUSG00000039765	Cc2d2a	-0.743548	-7.62271	2.48395e-14	2.72337e-13	protein_coding
ENSMUSG00000067336	Bmpr2	0.528046	7.6181	2.57442e-14	2.82099e-13	protein_coding
ENSMUSG00000040424	Hipk4	1.46691	7.61482	2.64057e-14	2.89187e-13	protein_coding
ENSMUSG00000037225	Fgf2	0.894343	7.61356	2.66638e-14	2.91851e-13	protein_coding
ENSMUSG00000020015	Cdk17	0.669118	7.60995	2.74204e-14	2.99967e-13	protein_coding
ENSMUSG00000037426	Depdc5	-0.583638	-7.60736	2.79756e-14	3.05871e-13	protein_coding
ENSMUSG00000063317	Usp31	0.752208	7.60704	2.80443e-14	3.06452e-13	protein_coding
ENSMUSG00000022309	Angpt1	-1.72901	-7.60694	2.80671e-14	3.06532e-13	protein_coding
ENSMUSG00000007646	Rad51c	-0.843816	-7.60299	2.89361e-14	3.15847e-13	protein_coding
ENSMUSG00000005886	Ncoa2	-0.515858	-7.60263	2.9018e-14	3.16565e-13	protein_coding
ENSMUSG00000079575	Rbpj-ps3	0.542468	7.60034	2.95353e-14	3.22031e-13	processed_pseudogene
ENSMUSG00000055670	Zzef1	0.542686	7.59564	3.06271e-14	3.33751e-13	protein_coding
ENSMUSG00000090610	Gm3571	-0.754568	-7.58764	3.25781e-14	3.54816e-13	processed_pseudogene
ENSMUSG00000034317	Trim59	0.496876	7.58727	3.26705e-14	3.55626e-13	protein_coding
ENSMUSG00000055980	Irs1	-0.902749	-7.58511	3.32205e-14	3.61213e-13	protein_coding
ENSMUSG00000074212	Dnajb14	-0.576458	-7.58517	3.3204e-14	3.61213e-13	protein_coding
ENSMUSG00000087366	Junos	1.01501	7.58368	3.35894e-14	3.65023e-13	antisense
ENSMUSG00000021994	Wnt5a	-0.69479	-7.57946	3.47003e-14	3.76888e-13	protein_coding
ENSMUSG00000040268	Plekha1	0.621942	7.57758	3.52067e-14	3.82178e-13	protein_coding
ENSMUSG00000030255	Sspn	-0.812178	-7.57738	3.526e-14	3.82545e-13	protein_coding
ENSMUSG00000053329	Gatd3a	-0.639796	-7.57413	3.61546e-14	3.92036e-13	protein_coding
ENSMUSG00000000278	Scpep1	0.531513	7.56865	3.77114e-14	4.08692e-13	protein_coding
ENSMUSG00000061119	Prcp	-0.696182	-7.56764	3.80055e-14	4.11654e-13	protein_coding
ENSMUSG00000039156	Stim2	0.555961	7.56632	3.83948e-14	4.15642e-13	protein_coding
ENSMUSG00000029134	Plb1	2.31597	7.56537	3.86757e-14	4.18453e-13	protein_coding
ENSMUSG00000017221	Psmd3	0.464841	7.56189	3.97241e-14	4.2956e-13	protein_coding
ENSMUSG00000019866	Crybg1	-0.841964	-7.5557	4.16603e-14	4.50251e-13	protein_coding
ENSMUSG00000040699	Limd2	-0.615104	-7.55509	4.18569e-14	4.52128e-13	protein_coding
ENSMUSG00000016487	Ppfibp1	0.491654	7.55318	4.24764e-14	4.58569e-13	protein_coding
ENSMUSG00000014606	Slc25a11	-0.580748	-7.54875	4.39451e-14	4.74165e-13	protein_coding
ENSMUSG00000091955	Gm9844	0.820664	7.54865	4.39795e-14	4.74277e-13	protein_coding
ENSMUSG00000025950	Idh1	-0.483799	-7.54317	4.58668e-14	4.94359e-13	protein_coding
ENSMUSG00000002983	Relb	-0.773436	-7.5427	4.6035e-14	4.959e-13	protein_coding
ENSMUSG00000055305	Zfp93	-0.899953	-7.54137	4.65052e-14	5.00692e-13	protein_coding
ENSMUSG00000046731	Kctd11	0.908559	7.54031	4.68849e-14	5.04506e-13	protein_coding
ENSMUSG00000038811	Gngt2	1.89228	7.53733	4.79697e-14	5.15896e-13	protein_coding
ENSMUSG00000095098	Ccdc85b	-0.540968	-7.5347	4.89467e-14	5.26117e-13	protein_coding
ENSMUSG00000037548	H2-DMb2	-2.06934	-7.53423	4.91206e-14	5.27699e-13	protein_coding
ENSMUSG00000027997	Casp6	-0.669087	-7.52861	5.12826e-14	5.50624e-13	protein_coding
ENSMUSG00000028402	Mpdz	0.475355	7.52798	5.15295e-14	5.52975e-13	protein_coding
ENSMUSG00000032050	Rdx	-0.477835	-7.52651	5.21149e-14	5.58952e-13	protein_coding
ENSMUSG00000049047	Armcx3	-0.674836	-7.523	5.35349e-14	5.73871e-13	protein_coding
ENSMUSG00000051177	Plcb1	-0.801353	-7.5224	5.37803e-14	5.76188e-13	protein_coding
ENSMUSG00000012705	Retn	-2.69978	-7.51642	5.62951e-14	6.02803e-13	protein_coding
ENSMUSG00000049871	Nlrc3	0.952811	7.50635	6.07967e-14	6.50653e-13	protein_coding
ENSMUSG00000029247	Paics	0.476955	7.50404	6.18821e-14	6.61911e-13	protein_coding
ENSMUSG00000021203	Otub2	-0.872173	-7.50302	6.23649e-14	6.66713e-13	protein_coding
ENSMUSG00000026988	Wdsub1	-0.717162	-7.49839	6.46083e-14	6.90322e-13	protein_coding
ENSMUSG00000031618	Nr3c2	-1.81901	-7.49729	6.515e-14	6.95733e-13	protein_coding
ENSMUSG00000029162	Khk	-1.48009	-7.49563	6.59791e-14	7.04205e-13	protein_coding
ENSMUSG00000028719	Cmpk1	-0.520627	-7.49533	6.61317e-14	7.05453e-13	protein_coding
ENSMUSG00000031447	Lamp1	0.530968	7.48839	6.97239e-14	7.4337e-13	protein_coding
ENSMUSG00000007570	Fance	-0.582298	-7.48828	6.97834e-14	7.43602e-13	protein_coding
ENSMUSG00000019846	Lama4	-1.43059	-7.48807	6.98931e-14	7.44369e-13	protein_coding
ENSMUSG00000006021	Kptn	-0.662118	-7.48789	6.99905e-14	7.45004e-13	protein_coding
ENSMUSG00000052040	Klf13	0.627627	7.48375	7.223e-14	7.68428e-13	protein_coding
ENSMUSG00000028245	Nsmaf	0.577618	7.48302	7.26362e-14	7.72333e-13	protein_coding
ENSMUSG00000027002	Nckap1	0.411173	7.48286	7.27237e-14	7.72846e-13	protein_coding
ENSMUSG00000026535	Ifi202b	-0.792574	-7.48258	7.28755e-14	7.74042e-13	protein_coding
ENSMUSG00000036158	Prickle1	-0.66552	-7.48188	7.3267e-14	7.77782e-13	protein_coding
ENSMUSG00000040883	Tmem205	-1.19978	-7.47898	7.49021e-14	7.94712e-13	protein_coding
ENSMUSG00000052917	Senp7	-0.74964	-7.47007	8.01503e-14	8.49938e-13	protein_coding
ENSMUSG00000079022	Col22a1	-1.93693	-7.46658	8.23068e-14	8.72337e-13	protein_coding
ENSMUSG00000038422	Hdhd3	-0.941871	-7.46485	8.33929e-14	8.83374e-13	protein_coding
ENSMUSG00000027805	Pfn2	-0.545697	-7.4573	8.83128e-14	9.34987e-13	protein_coding
ENSMUSG00000029338	Antxr2	0.504317	7.45664	8.87591e-14	9.39208e-13	protein_coding
ENSMUSG00000064023	Klk8	0.963237	7.45528	8.96774e-14	9.48417e-13	protein_coding
ENSMUSG00000020715	Ern1	0.788566	7.45257	9.15385e-14	9.6758e-13	protein_coding
ENSMUSG00000034343	Ube2f	0.647466	7.45147	9.2304e-14	9.75149e-13	protein_coding
ENSMUSG00000001098	Kctd10	0.529357	7.45066	9.28739e-14	9.80645e-13	protein_coding
ENSMUSG00000026639	Lamb3	2.20762	7.45012	9.32571e-14	9.84164e-13	protein_coding
ENSMUSG00000025731	Mettl26	-0.76287	-7.44747	9.51507e-14	1.00361e-12	protein_coding
ENSMUSG00000031930	Wwp2	0.591757	7.4427	9.86446e-14	1.03991e-12	protein_coding
ENSMUSG00000047712	Ust	-0.682198	-7.43433	1.05099e-13	1.10736e-12	protein_coding
ENSMUSG00000034379	Wdr5b	-1.20576	-7.43118	1.07635e-13	1.13347e-12	protein_coding
ENSMUSG00000037788	Vopp1	0.510748	7.4311	1.07696e-13	1.13351e-12	protein_coding
ENSMUSG00000003849	Nqo1	0.689722	7.43101	1.07773e-13	1.13372e-12	protein_coding
ENSMUSG00000103477	5930409G06Rik	2.67428	7.42659	1.11429e-13	1.17155e-12	TEC
ENSMUSG00000028347	Tmeff1	-0.569038	-7.42613	1.1182e-13	1.17503e-12	protein_coding
ENSMUSG00000002731	Prkra	-0.567637	-7.42593	1.11992e-13	1.17622e-12	protein_coding
ENSMUSG00000068329	Htra2	0.56994	7.41929	1.17746e-13	1.23598e-12	protein_coding
ENSMUSG00000042035	Igsf3	-0.99089	-7.41798	1.18919e-13	1.24764e-12	protein_coding
ENSMUSG00000028861	Mrps15	0.57347	7.4171	1.1971e-13	1.25527e-12	protein_coding
ENSMUSG00000025034	Trim8	0.474086	7.40567	1.30488e-13	1.36756e-12	protein_coding
ENSMUSG00000031246	Sh3bgrl	-0.547096	-7.40268	1.33465e-13	1.39802e-12	protein_coding
ENSMUSG00000050538	B230217C12Rik	-1.89572	-7.39657	1.39749e-13	1.46306e-12	protein_coding
ENSMUSG00000052125	F730043M19Rik	-1.23363	-7.39309	1.43453e-13	1.50104e-12	bidirectional_promoter_lncRNA
ENSMUSG00000019831	Wasf1	0.673414	7.39238	1.44226e-13	1.50833e-12	protein_coding
ENSMUSG00000046387	Pcdhb17	-1.1289	-7.39022	1.46586e-13	1.5322e-12	protein_coding
ENSMUSG00000034403	Pja1	-0.5733	-7.38596	1.51362e-13	1.58128e-12	protein_coding
ENSMUSG00000040714	Klc3	-1.11957	-7.37986	1.58454e-13	1.6545e-12	protein_coding
ENSMUSG00000016494	Cd34	-0.500416	-7.37978	1.58551e-13	1.65464e-12	protein_coding
ENSMUSG00000041741	Pde3a	-2.14891	-7.37766	1.61096e-13	1.68031e-12	protein_coding
ENSMUSG00000049532	Sall2	-0.89307	-7.37472	1.64688e-13	1.71686e-12	protein_coding
ENSMUSG00000026482	Rgl1	-0.64943	-7.37314	1.66652e-13	1.73642e-12	protein_coding
ENSMUSG00000032000	Birc3	-1.0079	-7.37081	1.6959e-13	1.7661e-12	protein_coding
ENSMUSG00000005774	Rfx5	-0.857108	-7.36745	1.73922e-13	1.81025e-12	protein_coding
ENSMUSG00000031714	Gab1	0.71652	7.36622	1.75535e-13	1.82609e-12	protein_coding
ENSMUSG00000029580	Actb	0.517867	7.35904	1.8524e-13	1.92603e-12	protein_coding
ENSMUSG00000037315	Jade3	0.6668	7.35755	1.87313e-13	1.94656e-12	protein_coding
ENSMUSG00000085287	4833418N02Rik	-1.42995	-7.35672	1.88481e-13	1.95766e-12	processed_transcript
ENSMUSG00000027742	Cog6	-0.618355	-7.35492	1.91046e-13	1.98326e-12	protein_coding
ENSMUSG00000108095	Gm44067	2.46428	7.35199	1.95271e-13	2.02605e-12	lincRNA
ENSMUSG00000027306	Nusap1	-0.502724	-7.35039	1.97633e-13	2.04948e-12	protein_coding
ENSMUSG00000040128	Pnrc1	-0.713367	-7.34368	2.07798e-13	2.15376e-12	protein_coding
ENSMUSG00000005699	Pard6a	-0.954139	-7.34281	2.09162e-13	2.16676e-12	protein_coding
ENSMUSG00000028403	Zdhhc21	0.590737	7.34231	2.09935e-13	2.17363e-12	protein_coding
ENSMUSG00000003279	Dlgap1	2.19505	7.34091	2.12148e-13	2.19539e-12	protein_coding
ENSMUSG00000109864	Eid3	1.86151	7.34034	2.13054e-13	2.20361e-12	protein_coding
ENSMUSG00000027210	Meis2	-0.554849	-7.33401	2.23362e-13	2.30901e-12	protein_coding
ENSMUSG00000027784	Ppm1l	-0.607219	-7.33229	2.26257e-13	2.33771e-12	protein_coding
ENSMUSG00000023050	Map3k12	-0.699966	-7.32849	2.32768e-13	2.40372e-12	protein_coding
ENSMUSG00000063698	Sfxn4	-1.11435	-7.32787	2.33842e-13	2.41355e-12	protein_coding
ENSMUSG00000045140	Pigw	0.77704	7.32683	2.35665e-13	2.4311e-12	protein_coding
ENSMUSG00000035506	Slc12a8	2.01118	7.32528	2.38395e-13	2.45798e-12	protein_coding
ENSMUSG00000042978	Sbk1	-0.601764	-7.32328	2.41984e-13	2.49368e-12	protein_coding
ENSMUSG00000027223	Mapk8ip1	-0.663292	-7.32141	2.45373e-13	2.52728e-12	protein_coding
ENSMUSG00000040557	Mettl27	-0.943543	-7.32089	2.46328e-13	2.53579e-12	protein_coding
ENSMUSG00000040234	Tm7sf3	-0.461563	-7.32052	2.47014e-13	2.54153e-12	protein_coding
ENSMUSG00000018102	H2bc4	1.38745	7.31855	2.50657e-13	2.57766e-12	protein_coding
ENSMUSG00000027859	Ngf	0.832488	7.31337	2.60525e-13	2.67775e-12	protein_coding
ENSMUSG00000035828	Pim3	0.543515	7.31282	2.61593e-13	2.68732e-12	protein_coding
ENSMUSG00000042699	Dhx9	0.450208	7.31122	2.64727e-13	2.7181e-12	protein_coding
ENSMUSG00000074221	Zfp568	0.642503	7.31069	2.65767e-13	2.72737e-12	protein_coding
ENSMUSG00000006494	Pdk1	-0.619324	-7.30845	2.70233e-13	2.77175e-12	protein_coding
ENSMUSG00000060147	Serpinb6a	0.593868	7.30701	2.73161e-13	2.80033e-12	protein_coding
ENSMUSG00000061838	Suclg2	-0.540539	-7.30666	2.73873e-13	2.80616e-12	protein_coding
ENSMUSG00000024197	Plin3	-0.51921	-7.30036	2.86993e-13	2.93907e-12	protein_coding
ENSMUSG00000065979	Cpped1	-0.584055	-7.30022	2.87299e-13	2.94068e-12	protein_coding
ENSMUSG00000023004	Tuba1b	0.777142	7.29393	3.01039e-13	3.07971e-12	protein_coding
ENSMUSG00000097164	Cep83os	-1.32229	-7.29294	3.03267e-13	3.1009e-12	bidirectional_promoter_lncRNA
ENSMUSG00000062826	Ces2f	2.63386	7.29207	3.0524e-13	3.11945e-12	protein_coding
ENSMUSG00000068122	Agtr2	-2.33575	-7.29024	3.09404e-13	3.16037e-12	protein_coding
ENSMUSG00000002365	Snx9	0.442095	7.28889	3.12526e-13	3.19061e-12	protein_coding
ENSMUSG00000037656	Slc20a2	0.447398	7.28804	3.14501e-13	3.20912e-12	protein_coding
ENSMUSG00000056602	Fry	-1.5054	-7.28196	3.29012e-13	3.35544e-12	protein_coding
ENSMUSG00000027207	Galk2	-0.649361	-7.27767	3.39628e-13	3.46192e-12	protein_coding
ENSMUSG00000070371	Prss36	1.12651	7.277	3.41325e-13	3.47742e-12	protein_coding
ENSMUSG00000044447	Dock5	0.512854	7.27528	3.45709e-13	3.52027e-12	protein_coding
ENSMUSG00000033075	Senp1	0.489882	7.27391	3.49218e-13	3.55417e-12	protein_coding
ENSMUSG00000032115	Hyou1	0.547594	7.27192	3.54422e-13	3.60527e-12	protein_coding
ENSMUSG00000043587	Pxylp1	-0.801638	-7.25661	3.96898e-13	4.03527e-12	protein_coding
ENSMUSG00000021461	Fancc	0.991586	7.25648	3.97282e-13	4.03709e-12	protein_coding
ENSMUSG00000018481	Appbp2	0.48757	7.25605	3.98559e-13	4.04798e-12	protein_coding
ENSMUSG00000039693	Msantd3	0.563889	7.25043	4.15445e-13	4.21732e-12	protein_coding
ENSMUSG00000050244	Heatr1	0.455892	7.24805	4.22812e-13	4.28989e-12	protein_coding
ENSMUSG00000085049	Parvaos	-2.13161	-7.24724	4.25338e-13	4.3133e-12	antisense
ENSMUSG00000066952	Myo1h	0.907696	7.24699	4.2612e-13	4.31901e-12	protein_coding
ENSMUSG00000034245	Hdac11	-0.874067	-7.24255	4.40338e-13	4.46082e-12	protein_coding
ENSMUSG00000002409	Dyrk1b	-0.909641	-7.24201	4.42097e-13	4.47635e-12	protein_coding
ENSMUSG00000118346	Tmem179b	-0.728777	-7.24134	4.44275e-13	4.49609e-12	protein_coding
ENSMUSG00000071711	Mpst	-0.704318	-7.24107	4.45148e-13	4.50261e-12	protein_coding
ENSMUSG00000026828	Galnt5	-2.54158	-7.23656	4.60218e-13	4.65266e-12	protein_coding
ENSMUSG00000009733	Tfcp2	-0.644873	-7.22739	4.92352e-13	4.97498e-12	protein_coding
ENSMUSG00000006288	Ttc5	-0.648013	-7.22704	4.9365e-13	4.98554e-12	protein_coding
ENSMUSG00000040022	Rab11fip2	-0.624194	-7.22658	4.95298e-13	4.99962e-12	protein_coding
ENSMUSG00000066829	Zfp810	-1.09042	-7.22548	4.99341e-13	5.03785e-12	protein_coding
ENSMUSG00000038831	Ralgps1	0.843598	7.22514	5.00596e-13	5.04793e-12	protein_coding
ENSMUSG00000050908	Tvp23a	-0.848087	-7.22448	5.03005e-13	5.06964e-12	protein_coding
ENSMUSG00000087179	Gm14230	1.27814	7.2198	5.20641e-13	5.2447e-12	lincRNA
ENSMUSG00000034157	Cipc	0.582274	7.21854	5.25473e-13	5.29068e-12	protein_coding
ENSMUSG00000071414	Gm6736	0.72462	7.21258	5.49022e-13	5.52495e-12	processed_pseudogene
ENSMUSG00000068744	Psrc1	-0.785015	-7.21229	5.50206e-13	5.53404e-12	protein_coding
ENSMUSG00000026234	Ncl	0.392834	7.21163	5.52866e-13	5.55796e-12	protein_coding
ENSMUSG00000006289	Osgep	-0.645952	-7.20805	5.676e-13	5.70318e-12	protein_coding
ENSMUSG00000079852	Klra4	-1.65003	-7.20149	5.95596e-13	5.98144e-12	protein_coding
ENSMUSG00000029778	Adcyap1r1	1.52883	7.20066	5.99236e-13	6.01493e-12	protein_coding
ENSMUSG00000026414	Tnnt2	1.06232	7.19962	6.03807e-13	6.05773e-12	protein_coding
ENSMUSG00000068205	Macrod2	-1.29587	-7.19432	6.27718e-13	6.29442e-12	protein_coding
ENSMUSG00000029571	Tmem106b	-0.442417	-7.19269	6.35252e-13	6.36672e-12	protein_coding
ENSMUSG00000021273	Fdft1	-0.519011	-7.19166	6.4006e-13	6.41165e-12	protein_coding
ENSMUSG00000021709	Erbin	-0.495558	-7.18559	6.69162e-13	6.69977e-12	protein_coding
ENSMUSG00000020895	Tmem107	-0.652965	-7.18381	6.77928e-13	6.7841e-12	protein_coding
ENSMUSG00000038502	Ptov1	-0.4762	-7.18193	6.87331e-13	6.8747e-12	protein_coding
ENSMUSG00000016946	Kctd5	-0.448882	-7.18165	6.88773e-13	6.88564e-12	protein_coding
ENSMUSG00000047842	Diras2	-1.42144	-7.17397	7.28529e-13	7.27939e-12	protein_coding
ENSMUSG00000046027	Stard5	-0.804063	-7.17281	7.34735e-13	7.33768e-12	protein_coding
ENSMUSG00000020682	Mmp28	1.21596	7.17125	7.43182e-13	7.41828e-12	protein_coding
ENSMUSG00000051790	Nlgn2	-0.680079	-7.17034	7.48123e-13	7.46382e-12	protein_coding
ENSMUSG00000008035	Mid1ip1	0.671037	7.16911	7.54883e-13	7.52746e-12	protein_coding
ENSMUSG00000025035	Arl3	-0.596105	-7.16886	7.56273e-13	7.53751e-12	protein_coding
ENSMUSG00000064210	Ano6	0.423462	7.16723	7.65297e-13	7.62359e-12	protein_coding
ENSMUSG00000026113	Inpp4a	-0.83454	-7.16584	7.73084e-13	7.69728e-12	protein_coding
ENSMUSG00000021466	Ptch1	0.610104	7.16531	7.76107e-13	7.72348e-12	protein_coding
ENSMUSG00000010936	Vac14	0.513327	7.16373	7.85122e-13	7.80925e-12	protein_coding
ENSMUSG00000007805	Twist2	-0.778723	-7.15694	8.24948e-13	8.20125e-12	protein_coding
ENSMUSG00000039782	Cpeb2	1.04994	7.15673	8.26214e-13	8.2097e-12	protein_coding
ENSMUSG00000114547	Gm3226	0.711052	7.15496	8.3699e-13	8.31258e-12	processed_pseudogene
ENSMUSG00000030888	Rrp8	0.464843	7.1547	8.38563e-13	8.32401e-12	protein_coding
ENSMUSG00000027605	Acss2	-0.982128	-7.15379	8.44164e-13	8.3754e-12	protein_coding
ENSMUSG00000036898	Zfp157	-0.70624	-7.15246	8.52375e-13	8.45262e-12	protein_coding
ENSMUSG00000029012	Orc5	-0.664291	-7.15206	8.54828e-13	8.47267e-12	protein_coding
ENSMUSG00000037058	Paip2	-0.465314	-7.15117	8.60436e-13	8.52397e-12	protein_coding
ENSMUSG00000056904	Gm5620	0.885647	7.1507	8.63372e-13	8.54877e-12	processed_pseudogene
ENSMUSG00000028576	Ift74	-0.829202	-7.14849	8.77379e-13	8.6831e-12	protein_coding
ENSMUSG00000024413	Npc1	0.659937	7.14653	8.89985e-13	8.80345e-12	protein_coding
ENSMUSG00000027763	Mbnl1	-0.554628	-7.14411	9.05787e-13	8.95526e-12	protein_coding
ENSMUSG00000090700	Cyp4f40	2.24411	7.13992	9.33837e-13	9.22795e-12	protein_coding
ENSMUSG00000028729	Ebna1bp2	0.453835	7.13877	9.41688e-13	9.30088e-12	protein_coding
ENSMUSG00000042851	Zc3h6	-1.13315	-7.13474	9.69698e-13	9.57274e-12	protein_coding
ENSMUSG00000040473	Cfap69	0.940996	7.13382	9.76213e-13	9.63223e-12	protein_coding
[truncated: 5,603 more rows]

## Sheet: TC ATA v. TC DMSO
Ensembl Gene ID	Gene Symbol	Log2 Fold Change	Wald Statistic	Uncorrected p-value	False Discovery Rate	Gene Type
ENSMUSG00000027832	Ptx3	1.48705	19.7211	1.42178e-86	2.26006e-82	protein_coding
ENSMUSG00000040152	Thbs1	1.18223	16.565	1.24701e-61	9.91122e-58	protein_coding
ENSMUSG00000029838	Ptn	1.09616	16.1928	5.66701e-59	3.00276e-55	protein_coding
ENSMUSG00000037621	Atoh8	1.28956	13.5851	4.90778e-42	1.95035e-38	protein_coding
ENSMUSG00000040260	Daam2	1.09621	13.5117	1.3347e-41	4.24328e-38	protein_coding
ENSMUSG00000027656	Ccn5	2.11291	13.3625	1.00164e-40	2.65368e-37	protein_coding
ENSMUSG00000024087	Cyp1b1	0.997928	12.7609	2.7088e-37	6.15131e-34	protein_coding
ENSMUSG00000003549	Ercc1	-0.721653	-11.9447	6.91894e-33	1.37479e-29	protein_coding
ENSMUSG00000023886	Smoc2	0.947475	11.8877	1.37197e-32	2.42321e-29	protein_coding
ENSMUSG00000007872	Id3	0.826651	11.4666	1.94239e-30	3.08762e-27	protein_coding
ENSMUSG00000038264	Sema7a	-1.82584	-11.3773	5.42326e-30	7.8371e-27	protein_coding
ENSMUSG00000075602	Ly6a	1.15072	11.1572	6.60116e-29	8.74433e-26	protein_coding
ENSMUSG00000042745	Id1	1.02124	11.1225	9.7448e-29	1.19156e-25	protein_coding
ENSMUSG00000054675	Tmem119	0.950714	11.005	3.61523e-28	4.10483e-25	protein_coding
ENSMUSG00000047139	Cd24a	0.843517	10.8997	1.15598e-27	1.22503e-24	protein_coding
ENSMUSG00000039476	Prrx2	0.825733	10.6136	2.57573e-26	2.55899e-23	protein_coding
ENSMUSG00000035783	Acta2	0.958978	10.4432	1.57396e-25	1.47174e-22	protein_coding
ENSMUSG00000026475	Rgs16	-1.16679	-10.4361	1.69693e-25	1.49857e-22	protein_coding
ENSMUSG00000030218	Mgp	0.97102	10.4301	1.80712e-25	1.5119e-22	protein_coding
ENSMUSG00000063415	Cyp26b1	0.856758	10.2574	1.09582e-24	8.70954e-22	protein_coding
ENSMUSG00000021379	Id4	1.16925	10.2246	1.53912e-24	1.11209e-21	protein_coding
ENSMUSG00000023885	Thbs2	0.806067	10.2268	1.50464e-24	1.11209e-21	protein_coding
ENSMUSG00000033196	Myh2	1.36462	10.0309	1.11481e-23	7.7048e-21	protein_coding
ENSMUSG00000037235	Mxd4	0.851519	9.96649	2.1365e-23	1.41508e-20	protein_coding
ENSMUSG00000032291	Crabp1	-0.838257	-9.9309	3.05499e-23	1.94249e-20	protein_coding
ENSMUSG00000063011	Msln	-0.936514	-9.9155	3.56467e-23	2.17938e-20	protein_coding
ENSMUSG00000029771	Irf5	1.17189	9.59023	8.78889e-22	5.17438e-19	protein_coding
ENSMUSG00000067818	Myl9	1.18208	9.51702	1.78218e-21	1.01177e-18	protein_coding
ENSMUSG00000022324	Matn2	0.596044	9.21539	3.10137e-20	1.69998e-17	protein_coding
ENSMUSG00000046318	Ccbe1	-1.0635	-9.03633	1.62014e-19	8.58456e-17	protein_coding
ENSMUSG00000034488	Edil3	-1.0691	-8.97438	2.84957e-19	1.46118e-16	protein_coding
ENSMUSG00000036256	Igfbp7	0.607762	8.90888	5.15485e-19	2.56067e-16	protein_coding
ENSMUSG00000028128	F3	0.71809	8.8703	7.29473e-19	3.51385e-16	protein_coding
ENSMUSG00000021388	Aspn	1.69204	8.83927	9.63494e-19	4.50462e-16	protein_coding
ENSMUSG00000019577	Pdk4	0.602845	8.82503	1.09434e-18	4.97017e-16	protein_coding
ENSMUSG00000025950	Idh1	0.565856	8.8144	1.20333e-18	5.31336e-16	protein_coding
ENSMUSG00000061353	Cxcl12	0.779566	8.69846	3.36413e-18	1.4453e-15	protein_coding
ENSMUSG00000007888	Crlf1	0.765085	8.62435	6.44561e-18	2.6963e-15	protein_coding
ENSMUSG00000032243	Itga11	1.20643	8.61954	6.72255e-18	2.74004e-15	protein_coding
ENSMUSG00000040093	Bmf	1.60708	8.61433	7.03488e-18	2.79566e-15	protein_coding
ENSMUSG00000076437	Selenoh	-0.657157	-8.55328	1.19644e-17	4.63868e-15	protein_coding
ENSMUSG00000027796	Smad9	1.32583	8.5078	1.77261e-17	6.70892e-15	protein_coding
ENSMUSG00000038393	Txnip	0.768702	8.47387	2.37368e-17	8.77488e-15	protein_coding
ENSMUSG00000029641	Rasl11a	0.744276	8.33767	7.57706e-17	2.73738e-14	protein_coding
ENSMUSG00000079018	Ly6c1	1.03571	8.28725	1.15895e-16	4.09391e-14	protein_coding
ENSMUSG00000056328	Myh1	1.10116	8.23816	1.7488e-16	6.04326e-14	protein_coding
ENSMUSG00000038776	Ephx1	0.681963	8.17934	2.854e-16	9.65261e-14	protein_coding
ENSMUSG00000018217	Pmp22	0.598903	8.17322	3.00261e-16	9.94365e-14	protein_coding
ENSMUSG00000021250	Fos	1.59309	8.12634	4.42429e-16	1.43528e-13	protein_coding
ENSMUSG00000030790	Adm	0.877169	8.07121	6.96062e-16	2.21292e-13	protein_coding
ENSMUSG00000018893	Mb	1.29061	7.97695	1.49996e-15	4.67518e-13	protein_coding
ENSMUSG00000025964	Adam23	0.589611	7.90629	2.65177e-15	8.10627e-13	protein_coding
ENSMUSG00000036867	Smad6	0.70475	7.88819	3.06596e-15	9.19556e-13	protein_coding
ENSMUSG00000041577	Prelp	1.19183	7.84158	4.44922e-15	1.30972e-12	protein_coding
ENSMUSG00000026069	Il1rl1	-0.499757	-7.80603	5.90168e-15	1.70569e-12	protein_coding
ENSMUSG00000038521	C1s1	1.16167	7.78406	7.02309e-15	1.99356e-12	protein_coding
ENSMUSG00000020644	Id2	0.842247	7.74875	9.28017e-15	2.58803e-12	protein_coding
ENSMUSG00000017724	Etv4	-0.497131	-7.69651	1.39833e-14	3.83239e-12	protein_coding
ENSMUSG00000046743	Fat4	1.16093	7.68838	1.49006e-14	4.01457e-12	protein_coding
ENSMUSG00000050541	Adra1b	0.809408	7.67234	1.68891e-14	4.47449e-12	protein_coding
ENSMUSG00000005360	Slc1a3	0.855024	7.60933	2.75522e-14	7.17983e-12	protein_coding
ENSMUSG00000062980	Cped1	0.69591	7.55839	4.08074e-14	1.04625e-11	protein_coding
ENSMUSG00000022206	Npr3	-0.590735	-7.50536	6.12614e-14	1.54573e-11	protein_coding
ENSMUSG00000040562	Gstm2	0.670458	7.41509	1.21547e-13	3.01891e-11	protein_coding
ENSMUSG00000026833	Olfm1	0.959824	7.40647	1.29704e-13	3.17195e-11	protein_coding
ENSMUSG00000026259	Ngef	-0.611524	-7.39595	1.40404e-13	3.3816e-11	protein_coding
ENSMUSG00000022440	C1qtnf6	0.60789	7.38131	1.56736e-13	3.71863e-11	protein_coding
ENSMUSG00000020044	Timp3	0.62483	7.3363	2.19581e-13	5.05863e-11	protein_coding
ENSMUSG00000056665	Them6	0.652558	7.33688	2.1863e-13	5.05863e-11	protein_coding
ENSMUSG00000056758	Hmga2	-0.461466	-7.313	2.61246e-13	5.93253e-11	protein_coding
ENSMUSG00000025213	Kazald1	0.840066	7.21015	5.58913e-13	1.25134e-10	protein_coding
ENSMUSG00000041559	Fmod	1.64603	7.19399	6.29231e-13	1.3892e-10	protein_coding
ENSMUSG00000013936	Myl2	1.78556	7.17516	7.2223e-13	1.57268e-10	protein_coding
ENSMUSG00000020023	Tmcc3	-0.603202	-7.16117	7.99899e-13	1.71827e-10	protein_coding
ENSMUSG00000029571	Tmem106b	0.439885	7.14281	9.14422e-13	1.93809e-10	protein_coding
ENSMUSG00000028525	Pde4b	0.666176	7.10029	1.24498e-12	2.60396e-10	protein_coding
ENSMUSG00000047557	Lxn	0.678444	7.09694	1.27552e-12	2.6332e-10	protein_coding
ENSMUSG00000086320	Gm12840	0.78844	7.09384	1.30437e-12	2.65825e-10	lincRNA
ENSMUSG00000033420	Antxr1	0.493949	7.0441	1.86663e-12	3.75594e-10	protein_coding
ENSMUSG00000020866	Cacna1g	0.726846	7.00398	2.48793e-12	4.94352e-10	protein_coding
ENSMUSG00000003420	Fcgrt	0.678384	6.96088	3.38159e-12	6.63626e-10	protein_coding
ENSMUSG00000056367	Actr3b	1.11214	6.92789	4.2717e-12	8.28084e-10	protein_coding
ENSMUSG00000042793	Lgr6	-1.07391	-6.92315	4.41701e-12	8.45937e-10	protein_coding
ENSMUSG00000052085	Dock8	-0.537684	-6.88422	5.81035e-12	1.09954e-09	protein_coding
ENSMUSG00000038418	Egr1	0.696375	6.8743	6.22941e-12	1.16497e-09	protein_coding
ENSMUSG00000029163	Emilin1	0.632047	6.81824	9.21616e-12	1.70349e-09	protein_coding
ENSMUSG00000004040	Stat3	0.520002	6.81414	9.48266e-12	1.7326e-09	protein_coding
ENSMUSG00000052353	Cemip	0.585938	6.76258	1.35559e-11	2.44869e-09	protein_coding
ENSMUSG00000044674	Fzd1	0.532524	6.67398	2.48962e-11	4.44663e-09	protein_coding
ENSMUSG00000039910	Cited2	0.454102	6.65133	2.90464e-11	5.07387e-09	protein_coding
ENSMUSG00000000957	Mmp14	0.430886	6.65288	2.87417e-11	5.07387e-09	protein_coding
ENSMUSG00000029070	Mxra8	0.522564	6.61661	3.67541e-11	6.28219e-09	protein_coding
ENSMUSG00000046711	Hmga1	-0.517939	-6.61712	3.66257e-11	6.28219e-09	protein_coding
ENSMUSG00000036103	Colec12	0.419169	6.61173	3.79844e-11	6.4234e-09	protein_coding
ENSMUSG00000019326	Aoc3	1.3253	6.59826	4.16021e-11	6.96112e-09	protein_coding
ENSMUSG00000052374	Actn2	1.01446	6.51024	7.5031e-11	1.24239e-08	protein_coding
ENSMUSG00000027488	Snta1	0.933161	6.50446	7.79718e-11	1.27777e-08	protein_coding
ENSMUSG00000031486	Adgra2	-0.445929	-6.48371	8.9494e-11	1.43697e-08	protein_coding
ENSMUSG00000033327	Tnxb	0.548438	6.48474	8.88853e-11	1.43697e-08	protein_coding
ENSMUSG00000023017	Asic1	0.482671	6.47474	9.49778e-11	1.50977e-08	protein_coding
ENSMUSG00000028967	Errfi1	-0.471876	-6.41409	1.41666e-10	2.22962e-08	protein_coding
ENSMUSG00000004891	Nes	-0.57823	-6.39653	1.58948e-10	2.4771e-08	protein_coding
ENSMUSG00000008540	Mgst1	1.02906	6.37794	1.79488e-10	2.77004e-08	protein_coding
ENSMUSG00000011179	Odc1	-0.435168	-6.364	1.96572e-10	3.00453e-08	protein_coding
ENSMUSG00000024892	Pcx	0.574054	6.34468	2.22891e-10	3.37436e-08	protein_coding
ENSMUSG00000026249	Serpine2	0.963638	6.30139	2.94989e-10	4.42373e-08	protein_coding
ENSMUSG00000047747	Rnf150	0.543539	6.28658	3.24546e-10	4.82148e-08	protein_coding
ENSMUSG00000064179	Tnnt1	1.59537	6.25357	4.01187e-10	5.90488e-08	protein_coding
ENSMUSG00000059741	Myl3	1.69615	6.24092	4.35002e-10	6.34384e-08	protein_coding
ENSMUSG00000031273	Col4a6	0.408938	6.2207	4.94931e-10	7.11158e-08	protein_coding
ENSMUSG00000022146	Osmr	0.532703	6.22018	4.96593e-10	7.11158e-08	protein_coding
ENSMUSG00000026235	Epha4	0.824784	6.20994	5.30037e-10	7.46649e-08	protein_coding
ENSMUSG00000038375	Trp53inp2	0.628574	6.20973	5.30771e-10	7.46649e-08	protein_coding
ENSMUSG00000116657	Gm49774	-0.608421	-6.16349	7.1157e-10	9.92203e-08	antisense
ENSMUSG00000078249	Hmga1b	-0.473711	-6.13604	8.46031e-10	1.16944e-07	protein_coding
ENSMUSG00000025150	Cbr2	1.29654	6.12712	8.94816e-10	1.22621e-07	protein_coding
ENSMUSG00000055782	Abcd2	0.775018	6.10368	1.03651e-09	1.40824e-07	protein_coding
ENSMUSG00000042607	Asb4	0.749842	6.07403	1.24737e-09	1.68035e-07	protein_coding
ENSMUSG00000041189	Chrnb1	-0.628006	-6.0561	1.3946e-09	1.8629e-07	protein_coding
ENSMUSG00000036136	Fam110c	-0.799528	-6.04437	1.49992e-09	1.98689e-07	protein_coding
ENSMUSG00000006205	Htra1	-0.704106	-6.04211	1.52108e-09	1.99827e-07	protein_coding
ENSMUSG00000031822	Gse1	0.700201	6.03571	1.58266e-09	2.06213e-07	protein_coding
ENSMUSG00000030029	Lrig1	-0.415702	-6.02962	1.64347e-09	2.10682e-07	protein_coding
ENSMUSG00000002020	Ltbp2	-0.491652	-6.02966	1.64307e-09	2.10682e-07	protein_coding
ENSMUSG00000022665	Ccdc80	0.499899	6.014	1.81002e-09	2.30177e-07	protein_coding
ENSMUSG00000028184	Adgrl2	0.417091	6.00183	1.95109e-09	2.45497e-07	protein_coding
ENSMUSG00000052957	Gas1	0.414524	6.00097	1.96139e-09	2.45497e-07	protein_coding
ENSMUSG00000040856	Dlk1	0.450909	5.98456	2.16981e-09	2.69463e-07	protein_coding
ENSMUSG00000017493	Igfbp4	0.601709	5.97474	2.30456e-09	2.83979e-07	protein_coding
ENSMUSG00000058135	Gstm1	0.614225	5.93909	2.86603e-09	3.5045e-07	protein_coding
ENSMUSG00000024620	Pdgfrb	0.508509	5.90508	3.52483e-09	4.27715e-07	protein_coding
ENSMUSG00000028047	Thbs3	0.637163	5.90056	3.62265e-09	4.36255e-07	protein_coding
ENSMUSG00000038530	Rgs4	0.757006	5.87873	4.13431e-09	4.94128e-07	protein_coding
ENSMUSG00000028116	Myoz2	1.5589	5.86413	4.51485e-09	5.35582e-07	protein_coding
ENSMUSG00000025934	Gsta3	0.707535	5.84607	5.03319e-09	5.92648e-07	protein_coding
ENSMUSG00000033768	Nrxn2	0.709774	5.82714	5.63847e-09	6.59038e-07	protein_coding
ENSMUSG00000028773	Fabp3	1.13955	5.82295	5.78163e-09	6.70838e-07	protein_coding
ENSMUSG00000020061	Mybpc1	0.897873	5.81441	6.08498e-09	7.00919e-07	protein_coding
ENSMUSG00000039114	Nrn1	0.457862	5.80726	6.35017e-09	7.26203e-07	protein_coding
ENSMUSG00000030921	Trim30a	1.18002	5.79411	6.86838e-09	7.74325e-07	protein_coding
ENSMUSG00000024548	Setbp1	0.524162	5.79465	6.84634e-09	7.74325e-07	protein_coding
ENSMUSG00000043259	Fam13c	0.688611	5.7663	8.10304e-09	9.07084e-07	protein_coding
ENSMUSG00000066026	Dhrs3	0.470313	5.75088	8.87814e-09	9.86901e-07	protein_coding
ENSMUSG00000030409	Dmpk	0.65674	5.72797	1.01637e-08	1.12196e-06	protein_coding
ENSMUSG00000022054	Nefm	-1.53159	-5.71641	1.08795e-08	1.1927e-06	protein_coding
ENSMUSG00000020598	Nrcam	-1.36139	-5.70929	1.13451e-08	1.23521e-06	protein_coding
ENSMUSG00000003992	Ssbp2	0.49629	5.7004	1.19529e-08	1.29254e-06	protein_coding
ENSMUSG00000012889	Podnl1	-0.426681	-5.68903	1.27762e-08	1.37223e-06	protein_coding
ENSMUSG00000030688	Stard10	0.719193	5.67966	1.34964e-08	1.43986e-06	protein_coding
ENSMUSG00000026672	Optn	0.55592	5.67793	1.36331e-08	1.44475e-06	protein_coding
ENSMUSG00000028634	Hivep3	0.519631	5.67212	1.41043e-08	1.46488e-06	protein_coding
ENSMUSG00000067219	Nipal1	-0.552372	-5.67199	1.41151e-08	1.46488e-06	protein_coding
ENSMUSG00000003849	Nqo1	0.525201	5.67293	1.40378e-08	1.46488e-06	protein_coding
ENSMUSG00000045827	Serpinb9	0.586087	5.67106	1.41917e-08	1.46488e-06	protein_coding
ENSMUSG00000069806	Cacng7	0.422943	5.66308	1.48677e-08	1.52475e-06	protein_coding
ENSMUSG00000040717	Il17rd	0.620894	5.65852	1.52682e-08	1.55579e-06	protein_coding
ENSMUSG00000026576	Atp1b1	0.454124	5.64008	1.69967e-08	1.72089e-06	protein_coding
ENSMUSG00000026435	Slc45a3	0.691806	5.63398	1.76101e-08	1.7717e-06	protein_coding
ENSMUSG00000031070	Mrgprf	0.630874	5.60245	2.11346e-08	2.11293e-06	protein_coding
ENSMUSG00000039601	Rcan2	0.645382	5.58889	2.28523e-08	2.27038e-06	protein_coding
ENSMUSG00000027208	Fgf7	0.441737	5.58754	2.30311e-08	2.27393e-06	protein_coding
ENSMUSG00000031465	Angpt2	1.06562	5.58467	2.34139e-08	2.29745e-06	protein_coding
ENSMUSG00000022037	Clu	0.616182	5.57452	2.48213e-08	2.42061e-06	protein_coding
ENSMUSG00000040511	Pvr	-0.378717	-5.56812	2.57505e-08	2.49591e-06	protein_coding
ENSMUSG00000002797	Ggct	-0.79554	-5.56413	2.63461e-08	2.53817e-06	protein_coding
ENSMUSG00000026072	Il1r1	0.366315	5.5385	3.05077e-08	2.92139e-06	protein_coding
ENSMUSG00000029185	Fam114a1	0.351239	5.52771	3.24433e-08	3.08814e-06	protein_coding
ENSMUSG00000040713	Creg1	0.425034	5.51339	3.51991e-08	3.33027e-06	protein_coding
ENSMUSG00000004105	Angptl2	-0.330107	-5.51132	3.56156e-08	3.33027e-06	protein_coding
ENSMUSG00000020186	Csrp2	-0.430018	-5.51207	3.54644e-08	3.33027e-06	protein_coding
ENSMUSG00000029413	Naaa	0.483618	5.50951	3.59838e-08	3.34502e-06	protein_coding
ENSMUSG00000021903	Galnt15	1.34994	5.50674	3.65547e-08	3.37833e-06	protein_coding
ENSMUSG00000073889	Il11ra1	0.411951	5.50509	3.68979e-08	3.39035e-06	protein_coding
ENSMUSG00000028464	Tpm2	0.317843	5.50218	3.75124e-08	3.42699e-06	protein_coding
ENSMUSG00000006800	Sulf2	0.544706	5.47942	4.26726e-08	3.87613e-06	protein_coding
ENSMUSG00000031595	Pdgfrl	0.424332	5.47627	4.34395e-08	3.92337e-06	protein_coding
ENSMUSG00000028179	Cth	-0.38121	-5.47382	4.4044e-08	3.9555e-06	protein_coding
ENSMUSG00000038112	AW551984	0.704588	5.46668	4.5855e-08	4.095e-06	protein_coding
ENSMUSG00000026489	Coq8a	0.861978	5.45818	4.8104e-08	4.27185e-06	protein_coding
ENSMUSG00000026193	Fn1	0.550485	5.45682	4.8474e-08	4.28079e-06	protein_coding
ENSMUSG00000066232	Ipo7	-0.296682	-5.44905	5.06398e-08	4.42292e-06	protein_coding
ENSMUSG00000019278	Dpep1	0.730415	5.44955	5.04977e-08	4.42292e-06	protein_coding
ENSMUSG00000038295	Atg9b	-1.18286	-5.42895	5.66862e-08	4.92396e-06	protein_coding
ENSMUSG00000039081	Zfp503	0.479664	5.42665	5.74222e-08	4.96078e-06	protein_coding
ENSMUSG00000064120	Mocs1	0.374841	5.41506	6.12672e-08	5.26434e-06	protein_coding
ENSMUSG00000021622	Ckmt2	0.941463	5.39534	6.83921e-08	5.84495e-06	protein_coding
ENSMUSG00000037706	Cd81	0.388312	5.3864	7.18833e-08	6.11046e-06	protein_coding
ENSMUSG00000007097	Atp1a2	0.775956	5.3701	7.86934e-08	6.65378e-06	protein_coding
ENSMUSG00000107092	Gm7993	-0.409626	-5.36696	8.00731e-08	6.73462e-06	processed_pseudogene
ENSMUSG00000042099	Kank3	-0.681405	-5.36179	8.24014e-08	6.89396e-06	protein_coding
ENSMUSG00000033207	Mamdc2	0.70557	5.35266	8.66717e-08	7.21326e-06	protein_coding
ENSMUSG00000028211	Trp53inp1	0.646066	5.35023	8.7844e-08	7.23507e-06	protein_coding
ENSMUSG00000038119	Cdon	0.51242	5.35067	8.76294e-08	7.23507e-06	protein_coding
ENSMUSG00000029816	Gpnmb	0.992647	5.3475	8.91764e-08	7.30695e-06	protein_coding
ENSMUSG00000036854	Hspb6	0.550518	5.33692	9.45413e-08	7.70681e-06	protein_coding
ENSMUSG00000049134	Nrap	0.759581	5.32125	1.03054e-07	8.35792e-06	protein_coding
ENSMUSG00000020892	Aloxe3	-1.09639	-5.31253	1.08111e-07	8.72355e-06	protein_coding
ENSMUSG00000026471	Mr1	0.567562	5.31131	1.08842e-07	8.73814e-06	protein_coding
ENSMUSG00000044734	Serpinb1a	0.985619	5.28572	1.25209e-07	1.00016e-05	protein_coding
ENSMUSG00000044042	Fmn1	0.470891	5.27597	1.32052e-07	1.04955e-05	protein_coding
ENSMUSG00000053093	Myh7	1.30874	5.26413	1.40857e-07	1.11396e-05	protein_coding
ENSMUSG00000025492	Ifitm3	0.541542	5.26125	1.43083e-07	1.12596e-05	protein_coding
ENSMUSG00000022887	Masp1	0.550437	5.25914	1.44727e-07	1.13329e-05	protein_coding
ENSMUSG00000024897	Apba1	1.35563	5.25752	1.46014e-07	1.13777e-05	protein_coding
ENSMUSG00000055737	Ghr	0.418074	5.25306	1.49596e-07	1.15999e-05	protein_coding
ENSMUSG00000029093	Sorcs2	-0.684192	-5.21892	1.79967e-07	1.38871e-05	protein_coding
ENSMUSG00000001300	Efnb2	-0.439483	-5.21051	1.88325e-07	1.43924e-05	protein_coding
ENSMUSG00000023022	Lima1	0.337142	5.21127	1.87554e-07	1.43924e-05	protein_coding
ENSMUSG00000026589	Sec16b	0.691039	5.19898	2.0039e-07	1.52412e-05	protein_coding
ENSMUSG00000030022	Adamts9	0.775838	5.19725	2.02258e-07	1.531e-05	protein_coding
ENSMUSG00000026888	Grb14	-0.417344	-5.16364	2.42197e-07	1.82463e-05	protein_coding
ENSMUSG00000020032	Nuak1	0.364846	5.15218	2.57478e-07	1.92154e-05	protein_coding
ENSMUSG00000022894	Adamts5	0.38776	5.15278	2.56659e-07	1.92154e-05	protein_coding
ENSMUSG00000031963	Bmper	0.552142	5.14044	2.74091e-07	2.03595e-05	protein_coding
ENSMUSG00000067276	Capn6	0.412974	5.11815	3.08543e-07	2.28121e-05	protein_coding
ENSMUSG00000027339	Rassf2	0.422256	5.11086	3.20703e-07	2.36014e-05	protein_coding
ENSMUSG00000016534	Lamp2	0.334156	5.1047	3.31315e-07	2.41587e-05	protein_coding
ENSMUSG00000021846	Peli2	0.446368	5.10507	3.30671e-07	2.41587e-05	protein_coding
ENSMUSG00000069919	Hba-a1	1.34963	5.101	3.3787e-07	2.45241e-05	protein_coding
ENSMUSG00000063767	S100a7a	-0.830862	-5.0965	3.45982e-07	2.49988e-05	protein_coding
ENSMUSG00000021728	Emb	0.419902	5.0947	3.49295e-07	2.51239e-05	protein_coding
ENSMUSG00000075415	Fnbp1	0.3623	5.07991	3.7761e-07	2.70382e-05	protein_coding
ENSMUSG00000028031	Dkk2	-0.621528	-5.07703	3.83379e-07	2.73282e-05	protein_coding
ENSMUSG00000029371	Cxcl5	0.644204	5.07369	3.90176e-07	2.76885e-05	protein_coding
ENSMUSG00000022893	Adamts1	0.372792	5.06429	4.09923e-07	2.89606e-05	protein_coding
ENSMUSG00000019102	Aldh3a1	0.690629	5.05845	4.22677e-07	2.96217e-05	protein_coding
ENSMUSG00000021732	Fgf10	0.53554	5.0583	4.23007e-07	2.96217e-05	protein_coding
ENSMUSG00000025355	Mmp19	0.730211	5.04668	4.49558e-07	3.13429e-05	protein_coding
ENSMUSG00000026768	Itga8	0.835419	5.00404	5.61415e-07	3.89706e-05	protein_coding
ENSMUSG00000041836	Ptpre	-0.626038	-5.00034	5.72288e-07	3.95526e-05	protein_coding
ENSMUSG00000036334	Igsf10	0.888068	4.99737	5.81181e-07	3.99933e-05	protein_coding
ENSMUSG00000037822	Smim14	0.418861	4.97717	6.45197e-07	4.42071e-05	protein_coding
ENSMUSG00000095168	Gm4795	1.42669	4.9763	6.48099e-07	4.42154e-05	processed_pseudogene
ENSMUSG00000025105	Bnc1	-0.461938	-4.97361	6.57164e-07	4.46422e-05	protein_coding
ENSMUSG00000028214	Gem	0.608316	4.97074	6.6698e-07	4.51162e-05	protein_coding
ENSMUSG00000046714	Foxc2	-0.483558	-4.96878	6.73765e-07	4.53821e-05	protein_coding
ENSMUSG00000024646	Cyb5a	0.379194	4.96252	6.95842e-07	4.66713e-05	protein_coding
ENSMUSG00000054580	Pla2r1	0.556653	4.9615	6.99509e-07	4.67201e-05	protein_coding
ENSMUSG00000090394	4930523C07Rik	0.546652	4.95132	7.37118e-07	4.90261e-05	protein_coding
ENSMUSG00000086503	Xist	-0.900635	-4.93505	8.01289e-07	5.30721e-05	lincRNA
ENSMUSG00000036545	Adamts2	0.400728	4.93353	8.07571e-07	5.32662e-05	protein_coding
ENSMUSG00000047414	Flrt2	-0.433725	-4.92123	8.60041e-07	5.64926e-05	protein_coding
ENSMUSG00000042688	Mapk6	-0.340777	-4.91562	8.85003e-07	5.7792e-05	protein_coding
ENSMUSG00000000567	Sox9	-0.509348	-4.91516	8.87095e-07	5.7792e-05	protein_coding
ENSMUSG00000031461	Myom2	0.689699	4.91034	9.09197e-07	5.89902e-05	protein_coding
ENSMUSG00000027669	Gnb4	-0.387841	-4.90422	9.3797e-07	6.06096e-05	protein_coding
ENSMUSG00000017754	Pltp	0.494874	4.90245	9.4649e-07	6.09126e-05	protein_coding
ENSMUSG00000022661	Cd200	-1.03222	-4.88698	1.02396e-06	6.56322e-05	protein_coding
ENSMUSG00000025069	Gsto2	-0.453454	-4.88577	1.03028e-06	6.57723e-05	protein_coding
ENSMUSG00000028167	Bdh2	0.895951	4.87537	1.08607e-06	6.90566e-05	protein_coding
ENSMUSG00000024912	Fosl1	-0.352828	-4.86835	1.12534e-06	7.12685e-05	protein_coding
ENSMUSG00000020181	Nav3	-0.452918	-4.86222	1.16078e-06	7.32212e-05	protein_coding
ENSMUSG00000039323	Igfbp2	-1.02382	-4.85869	1.18167e-06	7.42441e-05	protein_coding
ENSMUSG00000025993	Slc40a1	0.556646	4.85592	1.19829e-06	7.49923e-05	protein_coding
ENSMUSG00000023411	Nfatc4	0.487581	4.8533	1.21422e-06	7.56912e-05	protein_coding
ENSMUSG00000047767	Atg16l2	0.575287	4.85128	1.22665e-06	7.60389e-05	protein_coding
ENSMUSG00000024678	Ms4a4d	0.476877	4.85085	1.22937e-06	7.60389e-05	protein_coding
ENSMUSG00000025810	Nrp1	0.321468	4.84934	1.23874e-06	7.63219e-05	protein_coding
ENSMUSG00000015305	Sash1	0.437371	4.84648	1.25674e-06	7.7132e-05	protein_coding
ENSMUSG00000035441	Myo1d	0.436524	4.8442	1.27126e-06	7.77229e-05	protein_coding
ENSMUSG00000030539	Sema4b	-0.433428	-4.84259	1.28155e-06	7.80521e-05	protein_coding
ENSMUSG00000037709	Fam13a	0.743221	4.81415	1.4783e-06	8.96908e-05	protein_coding
ENSMUSG00000087141	Plcxd2	-0.482279	-4.81074	1.50371e-06	9.08855e-05	protein_coding
ENSMUSG00000044041	Krt13	0.622394	4.80159	1.57408e-06	9.47789e-05	protein_coding
ENSMUSG00000026185	Igfbp5	-0.63475	-4.80007	1.5861e-06	9.4863e-05	protein_coding
ENSMUSG00000027646	Src	-0.324824	-4.79915	1.59338e-06	9.4863e-05	protein_coding
ENSMUSG00000023092	Fhl1	0.812997	4.79925	1.59258e-06	9.4863e-05	protein_coding
ENSMUSG00000039959	Hip1	0.324736	4.79722	1.60885e-06	9.54266e-05	protein_coding
ENSMUSG00000030287	Itpr2	0.4213	4.79427	1.63271e-06	9.63645e-05	protein_coding
ENSMUSG00000021136	Smoc1	1.19211	4.79377	1.63679e-06	9.63645e-05	protein_coding
ENSMUSG00000032702	Kank1	0.406162	4.78809	1.68376e-06	9.8764e-05	protein_coding
ENSMUSG00000069920	B3gnt9	0.462536	4.77289	1.81602e-06	0.00010613	protein_coding
ENSMUSG00000028068	Iqgap3	-0.295679	-4.77007	1.84157e-06	0.00010723	protein_coding
ENSMUSG00000028698	Pik3r3	0.557178	4.76593	1.87987e-06	0.00010906	protein_coding
ENSMUSG00000031673	Cdh11	0.297995	4.75923	1.94329e-06	0.000112329	protein_coding
ENSMUSG00000031383	Dusp9	-0.356158	-4.75778	1.95733e-06	0.000112731	protein_coding
ENSMUSG00000040690	Col16a1	0.30171	4.74834	2.05096e-06	0.000117697	protein_coding
ENSMUSG00000029096	Htra3	1.17163	4.73889	2.14892e-06	0.000122875	protein_coding
ENSMUSG00000031808	Slc27a1	0.447097	4.73591	2.18072e-06	0.000124247	protein_coding
ENSMUSG00000018848	Rars	-0.323548	-4.73437	2.19737e-06	0.000124615	protein_coding
ENSMUSG00000001281	Itgb7	-0.478738	-4.73386	2.20287e-06	0.000124615	protein_coding
ENSMUSG00000044641	Pard6b	-0.368092	-4.72409	2.3115e-06	0.000130296	protein_coding
ENSMUSG00000013089	Etv5	-0.423982	-4.71194	2.45372e-06	0.000137824	protein_coding
ENSMUSG00000042485	Mustn1	0.776057	4.70112	2.58733e-06	0.000144818	protein_coding
ENSMUSG00000022636	Alcam	-0.457682	-4.69272	2.69596e-06	0.000150368	protein_coding
ENSMUSG00000027750	Postn	0.51837	4.69155	2.7114e-06	0.000150701	protein_coding
ENSMUSG00000048096	Lmod1	0.933433	4.68996	2.73261e-06	0.000151202	protein_coding
ENSMUSG00000042821	Snai1	0.394967	4.68945	2.73944e-06	0.000151202	protein_coding
ENSMUSG00000021709	Erbin	0.32341	4.68029	2.86466e-06	0.000157566	protein_coding
ENSMUSG00000035357	Pdzrn3	0.364769	4.67042	3.00591e-06	0.000164765	protein_coding
ENSMUSG00000085183	Wincr1	-0.644271	-4.66776	3.04507e-06	0.000165769	lincRNA
ENSMUSG00000050244	Heatr1	-0.294106	-4.66787	3.04342e-06	0.000165769	protein_coding
ENSMUSG00000026596	Abl2	-0.279124	-4.6661	3.06976e-06	0.000166543	protein_coding
ENSMUSG00000097324	Carmn	1.38783	4.6615	3.13915e-06	0.000169728	lincRNA
ENSMUSG00000010048	Ifrd2	-0.315182	-4.65663	3.2142e-06	0.000173196	protein_coding
ENSMUSG00000026657	Frmd4a	-0.296207	-4.65513	3.23772e-06	0.000173482	protein_coding
ENSMUSG00000055435	Maf	0.669675	4.65446	3.24837e-06	0.000173482	protein_coding
ENSMUSG00000024190	Dusp1	0.33701	4.65421	3.25225e-06	0.000173482	protein_coding
ENSMUSG00000022231	Sema5a	-0.361568	-4.64214	3.44823e-06	0.000183321	protein_coding
ENSMUSG00000032327	Stra6	-1.42035	-4.63935	3.49501e-06	0.000185189	protein_coding
ENSMUSG00000020883	Fbxl20	0.435654	4.63702	3.53468e-06	0.000186669	protein_coding
ENSMUSG00000019359	Gdpd2	1.57425	4.62999	3.65678e-06	0.000192477	protein_coding
ENSMUSG00000052920	Prkg1	0.793341	4.61218	3.98472e-06	0.000209046	protein_coding
ENSMUSG00000042622	Maff	-0.332612	-4.60554	4.1139e-06	0.000215114	protein_coding
ENSMUSG00000019302	Atp6v0a1	0.338088	4.60378	4.14897e-06	0.000216236	protein_coding
ENSMUSG00000009614	Sardh	0.462742	4.59943	4.23641e-06	0.000220072	protein_coding
ENSMUSG00000038296	Galnt18	0.357324	4.59775	4.27077e-06	0.000220416	protein_coding
ENSMUSG00000036278	Macrod1	0.391093	4.59824	4.26078e-06	0.000220416	protein_coding
ENSMUSG00000069516	Lyz2	0.763742	4.58054	4.63783e-06	0.000238586	protein_coding
ENSMUSG00000038181	Chpf2	0.284828	4.57788	4.69722e-06	0.000240861	protein_coding
ENSMUSG00000021390	Ogn	0.298178	4.57711	4.7145e-06	0.00024097	protein_coding
ENSMUSG00000052684	Jun	-0.299615	-4.5454	5.48305e-06	0.000279355	protein_coding
ENSMUSG00000034161	Scx	-1.23976	-4.54438	5.5097e-06	0.000279815	protein_coding
ENSMUSG00000043587	Pxylp1	0.507816	4.53409	5.78534e-06	0.000292878	protein_coding
ENSMUSG00000000631	Myo18a	0.332806	4.53338	5.80459e-06	0.00029292	protein_coding
ENSMUSG00000037411	Serpine1	-0.309398	-4.53153	5.85568e-06	0.000294563	protein_coding
ENSMUSG00000031274	Col4a5	0.279876	4.52999	5.89873e-06	0.000295793	protein_coding
ENSMUSG00000043391	2510009E07Rik	0.525809	4.52556	6.02363e-06	0.000301106	protein_coding
ENSMUSG00000050953	Gja1	-0.31854	-4.52415	6.06398e-06	0.000302173	protein_coding
ENSMUSG00000031962	Cdh15	-1.14389	-4.52302	6.09646e-06	0.000302842	protein_coding
ENSMUSG00000049288	Lix1l	0.289592	4.51981	6.18951e-06	0.000305554	protein_coding
ENSMUSG00000051236	Msrb3	0.280665	4.52034	6.1739e-06	0.000305554	protein_coding
ENSMUSG00000038267	Slc22a23	0.329464	4.50696	6.57638e-06	0.000323648	protein_coding
ENSMUSG00000091898	Tnnc1	0.984478	4.4933	7.01289e-06	0.000344064	protein_coding
ENSMUSG00000020462	Cfap36	-0.375139	-4.48615	7.25225e-06	0.000354713	protein_coding
ENSMUSG00000105987	AI506816	-0.576205	-4.48325	7.35136e-06	0.000358458	processed_transcript
ENSMUSG00000040463	Mybbp1a	-0.264377	-4.48156	7.40987e-06	0.000360206	protein_coding
ENSMUSG00000062380	Tubb3	-0.626931	-4.48061	7.44288e-06	0.000360707	protein_coding
ENSMUSG00000021868	Ppif	-0.364356	-4.47422	7.66899e-06	0.000370536	protein_coding
ENSMUSG00000021798	Ldb3	0.596744	4.46955	7.83861e-06	0.000377584	protein_coding
ENSMUSG00000024308	Tapbp	0.406383	4.45223	8.49834e-06	0.000408126	protein_coding
ENSMUSG00000039239	Tgfb2	0.469599	4.43691	9.12574e-06	0.000436936	protein_coding
ENSMUSG00000048706	Lurap1l	0.373402	4.43393	9.25306e-06	0.000441702	protein_coding
ENSMUSG00000020889	Nr1d1	-0.408497	-4.42891	9.47115e-06	0.000450759	protein_coding
ENSMUSG00000079092	Prl2c2	0.459761	4.42413	9.68322e-06	0.000459476	protein_coding
ENSMUSG00000042613	Pbxip1	0.397887	4.42237	9.7622e-06	0.000461845	protein_coding
ENSMUSG00000018470	Kcnab3	-0.611686	-4.41845	9.94116e-06	0.000468916	protein_coding
ENSMUSG00000036181	H1f2	0.605166	4.40759	1.0453e-05	0.000491598	protein_coding
ENSMUSG00000056091	St3gal5	0.300675	4.40689	1.04866e-05	0.000491723	protein_coding
ENSMUSG00000026637	Traf5	0.517238	4.40332	1.06606e-05	0.000497543	protein_coding
ENSMUSG00000020439	Smtn	-0.360775	-4.40306	1.06733e-05	0.000497543	protein_coding
ENSMUSG00000022241	Tars	-0.259515	-4.40096	1.07773e-05	0.000500924	protein_coding
ENSMUSG00000031980	Agt	1.50933	4.39918	1.0866e-05	0.000503575	protein_coding
ENSMUSG00000004558	Ndrg2	0.558434	4.39758	1.09462e-05	0.000505817	protein_coding
ENSMUSG00000048027	Rgmb	-0.3672	-4.39412	1.11221e-05	0.000512455	protein_coding
ENSMUSG00000029528	Pxn	-0.302472	-4.38556	1.1569e-05	0.000531505	protein_coding
ENSMUSG00000026950	Neb	0.527028	4.38431	1.16356e-05	0.000533025	protein_coding
ENSMUSG00000025969	Nrp2	0.271705	4.37293	1.22591e-05	0.000559971	protein_coding
ENSMUSG00000097415	AU020206	-0.427839	-4.36739	1.25742e-05	0.000572719	lincRNA
ENSMUSG00000032849	Abcc4	0.374337	4.36078	1.29601e-05	0.00058861	protein_coding
ENSMUSG00000026494	Kif26b	0.619035	4.35786	1.31343e-05	0.000594822	protein_coding
ENSMUSG00000024423	Impact	0.370534	4.35722	1.31727e-05	0.000594867	protein_coding
ENSMUSG00000036565	Ttyh3	0.332893	4.3549	1.3313e-05	0.000599499	protein_coding
ENSMUSG00000022754	Tmem45a	0.635779	4.3519	1.34962e-05	0.000606034	protein_coding
ENSMUSG00000001119	Col6a1	0.39033	4.34803	1.37369e-05	0.000615103	protein_coding
ENSMUSG00000028896	Rcc1	-0.264935	-4.34301	1.40546e-05	0.000627563	protein_coding
ENSMUSG00000003949	Hlf	-0.757324	-4.3404	1.42227e-05	0.000633287	protein_coding
ENSMUSG00000022055	Nefl	-0.995511	-4.33895	1.43164e-05	0.000633911	protein_coding
ENSMUSG00000039007	Cpq	0.408328	4.33934	1.42912e-05	0.000633911	protein_coding
ENSMUSG00000042367	Gjb3	-0.435749	-4.3338	1.46558e-05	0.000646156	protein_coding
ENSMUSG00000032118	Fez1	-0.45909	-4.33291	1.47149e-05	0.000646156	protein_coding
ENSMUSG00000024471	Myot	0.671124	4.33337	1.46841e-05	0.000646156	protein_coding
ENSMUSG00000025085	Ablim1	0.368319	4.32802	1.50455e-05	0.000658852	protein_coding
ENSMUSG00000048279	Sacs	-0.366299	-4.3274	1.50882e-05	0.000658907	protein_coding
ENSMUSG00000055148	Klf2	0.505891	4.32132	1.55096e-05	0.000675453	protein_coding
ENSMUSG00000022537	Tmem44	0.831273	4.31453	1.59943e-05	0.000694658	protein_coding
ENSMUSG00000102070	Gm28661	0.42844	4.31316	1.60936e-05	0.000697069	unprocessed_pseudogene
ENSMUSG00000022108	Itm2b	0.307111	4.31242	1.61477e-05	0.000697512	protein_coding
ENSMUSG00000015829	Tnr	1.26121	4.29683	1.73254e-05	0.000746355	protein_coding
ENSMUSG00000025764	Jade1	0.32353	4.28898	1.79497e-05	0.000771158	protein_coding
ENSMUSG00000026315	Serpinb8	0.653894	4.28745	1.80735e-05	0.00077319	protein_coding
ENSMUSG00000036570	Fxyd1	0.895119	4.2872	1.80943e-05	0.00077319	protein_coding
ENSMUSG00000034574	Daam1	-0.404949	-4.2821	1.85137e-05	0.00078899	protein_coding
ENSMUSG00000063856	Gpx1	-0.445956	-4.2786	1.88069e-05	0.000799343	protein_coding
ENSMUSG00000019194	Scn1b	0.532164	4.277	1.89425e-05	0.000802959	protein_coding
ENSMUSG00000033491	Prss35	1.49848	4.27397	1.92023e-05	0.000811809	protein_coding
ENSMUSG00000017446	C1qtnf1	0.713636	4.27284	1.93003e-05	0.000813787	protein_coding
ENSMUSG00000009376	Met	-0.27333	-4.26882	1.96507e-05	0.00082637	protein_coding
ENSMUSG00000022594	Lynx1	0.389252	4.2628	2.01884e-05	0.000846739	protein_coding
ENSMUSG00000027207	Galk2	0.381611	4.25568	2.0841e-05	0.000868472	protein_coding
ENSMUSG00000038668	Lpar1	0.276043	4.25509	2.08964e-05	0.000868472	protein_coding
ENSMUSG00000038074	Fkbp14	0.398296	4.25478	2.09251e-05	0.000868472	protein_coding
ENSMUSG00000041506	Rrp9	-0.284195	-4.25616	2.07965e-05	0.000868472	protein_coding
ENSMUSG00000029309	Sparcl1	0.645072	4.23681	2.26721e-05	0.000938529	protein_coding
ENSMUSG00000046718	Bst2	0.307733	4.22597	2.37912e-05	0.000982298	protein_coding
ENSMUSG00000033763	Mtss2	0.354321	4.2253	2.3862e-05	0.000982667	protein_coding
ENSMUSG00000036106	Prr5	-0.344615	-4.22357	2.40464e-05	0.00098516	protein_coding
ENSMUSG00000025089	Gfra1	-0.61942	-4.22407	2.39927e-05	0.00098516	protein_coding
ENSMUSG00000028756	Pink1	0.426275	4.21941	2.44939e-05	0.000998577	protein_coding
ENSMUSG00000106874	Gm20186	0.673976	4.21936	2.44996e-05	0.000998577	lincRNA
ENSMUSG00000070348	Ccnd1	-0.248236	-4.21827	2.46183e-05	0.00100085	protein_coding
ENSMUSG00000024529	Lox	0.299764	4.21539	2.49348e-05	0.00101113	protein_coding
ENSMUSG00000021048	Mthfd1	-0.248864	-4.21121	2.54003e-05	0.00102478	protein_coding
ENSMUSG00000022817	Itgb5	0.344538	4.21126	2.53947e-05	0.00102478	protein_coding
ENSMUSG00000026305	Lrrfip1	-0.28317	-4.209	2.56505e-05	0.00103225	protein_coding
ENSMUSG00000042726	Trafd1	0.373137	4.20753	2.58182e-05	0.00103539	protein_coding
ENSMUSG00000051331	Cacna1c	0.419013	4.20717	2.58587e-05	0.00103539	protein_coding
ENSMUSG00000018672	Copz2	0.335692	4.20161	2.65019e-05	0.00105848	protein_coding
ENSMUSG00000033715	Akr1c14	0.4919	4.18528	2.84812e-05	0.00113468	protein_coding
ENSMUSG00000042032	Mat2b	0.281417	4.18311	2.87543e-05	0.00114269	protein_coding
ENSMUSG00000042444	Mindy2	0.48452	4.18105	2.90168e-05	0.00115025	protein_coding
ENSMUSG00000028970	Abcb1b	-0.309686	-4.17985	2.91706e-05	0.00115347	protein_coding
ENSMUSG00000037275	Gemin5	-0.273173	-4.17726	2.95043e-05	0.00116377	protein_coding
ENSMUSG00000025268	Maged2	0.324611	4.17553	2.97296e-05	0.00116976	protein_coding
ENSMUSG00000078794	Dact3	0.334186	4.1739	2.99434e-05	0.00117526	protein_coding
ENSMUSG00000026234	Ncl	-0.226791	-4.163	3.1409e-05	0.00122673	protein_coding
ENSMUSG00000058392	Rrp1b	-0.268859	-4.16346	3.13464e-05	0.00122673	protein_coding
ENSMUSG00000037225	Fgf2	-0.487258	-4.15915	3.1944e-05	0.00124456	protein_coding
ENSMUSG00000035279	Ssc5d	0.529143	4.15613	3.23684e-05	0.00125801	protein_coding
ENSMUSG00000064339	mt-Rnr2	0.408302	4.15203	3.29535e-05	0.00127763	Mt_rRNA
ENSMUSG00000027220	Syt13	-1.0829	-4.15135	3.30519e-05	0.00127833	protein_coding
ENSMUSG00000003346	Abhd17a	-0.285913	-4.14961	3.33046e-05	0.00128498	protein_coding
ENSMUSG00000001995	Sipa1l2	0.260119	4.13872	3.4925e-05	0.00134423	protein_coding
ENSMUSG00000038417	Fig4	0.338155	4.13692	3.52005e-05	0.00135156	protein_coding
ENSMUSG00000040430	Pitpnc1	-0.304346	-4.1363	3.52948e-05	0.00135192	protein_coding
ENSMUSG00000025488	Cox8b	0.732614	4.13165	3.60169e-05	0.00137626	protein_coding
ENSMUSG00000005583	Mef2c	0.490819	4.13103	3.61142e-05	0.00137667	protein_coding
ENSMUSG00000079343	C1s2	1.06466	4.13039	3.62142e-05	0.00137718	protein_coding
ENSMUSG00000072941	Sod3	0.83708	4.12947	3.63603e-05	0.00137944	protein_coding
ENSMUSG00000034675	Dbn1	-0.28544	-4.12816	3.65672e-05	0.00138398	protein_coding
ENSMUSG00000032315	Cyp1a1	0.826715	4.12404	3.72278e-05	0.00140564	protein_coding
ENSMUSG00000056917	Sipa1	-0.284011	-4.11995	3.78959e-05	0.00142747	protein_coding
ENSMUSG00000018102	H2bc4	0.73744	4.11793	3.82285e-05	0.0014366	protein_coding
ENSMUSG00000039942	Ptger4	0.399786	4.10847	3.98281e-05	0.00149318	protein_coding
ENSMUSG00000039477	Tnrc18	0.317574	4.10725	4.00406e-05	0.00149761	protein_coding
ENSMUSG00000054381	Zfp747	-0.457003	-4.09461	4.22886e-05	0.00157798	protein_coding
ENSMUSG00000048960	Prex2	0.401185	4.08695	4.37088e-05	0.00162716	protein_coding
ENSMUSG00000004655	Aqp1	0.310955	4.08396	4.42743e-05	0.00164436	protein_coding
ENSMUSG00000082361	Btc	-1.30652	-4.07779	4.54648e-05	0.00168192	protein_coding
ENSMUSG00000005667	Mthfd2	-0.227834	-4.07763	4.54974e-05	0.00168192	protein_coding
ENSMUSG00000050936	Gm42743	1.44868	4.07545	4.59257e-05	0.00169382	lincRNA
ENSMUSG00000027227	Sord	0.280631	4.07243	4.65256e-05	0.00171197	protein_coding
ENSMUSG00000040234	Tm7sf3	0.257834	4.06963	4.70878e-05	0.00172865	protein_coding
ENSMUSG00000055301	Adh7	0.330411	4.06748	4.75251e-05	0.00174069	protein_coding
ENSMUSG00000061462	Obscn	0.568438	4.06483	4.80666e-05	0.00175648	protein_coding
ENSMUSG00000029648	Flt1	0.363366	4.06094	4.8875e-05	0.00178192	protein_coding
ENSMUSG00000020053	Igf1	0.611657	4.06033	4.90034e-05	0.00178251	protein_coding
ENSMUSG00000029126	Nsg1	0.356653	4.05884	4.93164e-05	0.0017898	protein_coding
ENSMUSG00000004951	Hspb1	-0.680616	-4.05118	5.09607e-05	0.00184526	protein_coding
ENSMUSG00000039883	Lrrc17	0.458286	4.04939	5.13507e-05	0.00185516	protein_coding
ENSMUSG00000026854	Usp20	0.353891	4.04011	5.34261e-05	0.00192576	protein_coding
ENSMUSG00000035385	Ccl2	0.372766	4.03286	5.51017e-05	0.00198167	protein_coding
ENSMUSG00000047842	Diras2	0.81019	4.02056	5.80602e-05	0.00208335	protein_coding
ENSMUSG00000024501	Dpysl3	-0.327019	-4.01732	5.88631e-05	0.00210741	protein_coding
ENSMUSG00000058665	En1	0.307104	4.0094	6.08741e-05	0.0021745	protein_coding
ENSMUSG00000034751	Mast4	-0.294052	-3.99983	6.3389e-05	0.00225426	protein_coding
ENSMUSG00000023067	Cdkn1a	0.260286	3.99982	6.33904e-05	0.00225426	protein_coding
ENSMUSG00000053279	Aldh1a1	0.897595	3.99614	6.43825e-05	0.00228443	protein_coding
ENSMUSG00000011148	Adssl1	0.594252	3.98934	6.62573e-05	0.00234571	protein_coding
ENSMUSG00000015090	Ptgds	1.36258	3.98786	6.66713e-05	0.00235513	protein_coding
ENSMUSG00000024533	Spire1	-0.321793	-3.98405	6.77514e-05	0.00238797	protein_coding
ENSMUSG00000039646	Vasn	0.255088	3.98294	6.80673e-05	0.0023938	protein_coding
ENSMUSG00000004356	Utp20	-0.266815	-3.98159	6.8456e-05	0.00240216	protein_coding
ENSMUSG00000038763	Alpk3	0.782798	3.979	6.92055e-05	0.00241778	protein_coding
ENSMUSG00000054871	Tmem158	0.418998	3.97937	6.90984e-05	0.00241778	protein_coding
ENSMUSG00000028673	Fuca1	0.314435	3.97759	6.9616e-05	0.00242679	protein_coding
ENSMUSG00000017760	Ctsa	0.269944	3.97333	7.08753e-05	0.0024599	protein_coding
ENSMUSG00000064215	Ifi27	0.332057	3.97338	7.08597e-05	0.0024599	protein_coding
ENSMUSG00000055322	Tns1	0.328222	3.96843	7.23484e-05	0.00250556	protein_coding
ENSMUSG00000004043	Stat5a	0.500484	3.9593	7.51691e-05	0.00259758	protein_coding
ENSMUSG00000038279	Nop2	-0.22368	-3.9518	7.75663e-05	0.00267461	protein_coding
ENSMUSG00000008855	Hdac5	0.265203	3.94682	7.91947e-05	0.00272485	protein_coding
ENSMUSG00000024049	Myom1	0.477422	3.9421	8.07716e-05	0.0027731	protein_coding
ENSMUSG00000037138	Aff3	0.472352	3.93945	8.16702e-05	0.00279791	protein_coding
ENSMUSG00000000628	Hk2	-0.336307	-3.93795	8.21813e-05	0.00280333	protein_coding
ENSMUSG00000052837	Junb	0.413294	3.93816	8.21087e-05	0.00280333	protein_coding
ENSMUSG00000013275	Slc41a1	-0.314876	-3.93472	8.32927e-05	0.00283516	protein_coding
ENSMUSG00000097628	Gm2383	1.42777	3.92851	8.54724e-05	0.00290314	processed_pseudogene
ENSMUSG00000016349	Eef1a2	0.536814	3.92699	8.60167e-05	0.0029154	protein_coding
ENSMUSG00000031778	Cx3cl1	0.405507	3.92563	8.65028e-05	0.00292563	protein_coding
ENSMUSG00000045294	Insig1	0.221964	3.92286	8.75032e-05	0.00295319	protein_coding
ENSMUSG00000027340	Slc23a2	0.281863	3.91744	8.94961e-05	0.00301405	protein_coding
ENSMUSG00000031451	Gas6	0.414831	3.91626	8.99322e-05	0.00302233	protein_coding
ENSMUSG00000047419	Cmya5	0.515888	3.91473	9.05042e-05	0.00303514	protein_coding
ENSMUSG00000011257	Pabpc4	-0.239596	-3.91334	9.10267e-05	0.00304623	protein_coding
ENSMUSG00000013160	Atp6v0d1	0.385834	3.91185	9.15933e-05	0.00305875	protein_coding
ENSMUSG00000026664	Phyh	0.562289	3.90911	9.26377e-05	0.00308069	protein_coding
ENSMUSG00000025209	Twnk	-0.313773	-3.9095	9.24859e-05	0.00308069	protein_coding
ENSMUSG00000026042	Col5a2	0.26983	3.90738	9.33022e-05	0.00309631	protein_coding
ENSMUSG00000045005	Fzd5	-0.44612	-3.90551	9.4026e-05	0.00311383	protein_coding
ENSMUSG00000010067	Rassf1	-0.353618	-3.89554	9.79801e-05	0.00323803	protein_coding
ENSMUSG00000055172	C1ra	0.264841	3.89502	9.81917e-05	0.00323829	protein_coding
ENSMUSG00000004939	Nmrk2	1.13008	3.89045	0.00010006	0.00329306	protein_coding
ENSMUSG00000047497	Adamts12	0.3964	3.88824	0.000100972	0.00331623	protein_coding
ENSMUSG00000002900	Lamb1	-0.299272	-3.88608	0.000101876	0.003339	protein_coding
ENSMUSG00000018363	Smurf2	-0.252678	-3.88345	0.000102985	0.0033684	protein_coding
ENSMUSG00000062127	Cttnbp2nl	-0.290778	-3.88024	0.000104353	0.00340615	protein_coding
ENSMUSG00000042895	Abra	0.790718	3.87671	0.000105878	0.00344885	protein_coding
ENSMUSG00000013367	Iglon5	0.284262	3.87057	0.000108581	0.00352965	protein_coding
ENSMUSG00000053898	Ech1	0.345119	3.86794	0.000109758	0.00356064	protein_coding
ENSMUSG00000038732	Mboat1	-0.455322	-3.85942	0.000113655	0.00367956	protein_coding
ENSMUSG00000018500	Adora2b	-0.339087	-3.85732	0.000114638	0.00370384	protein_coding
ENSMUSG00000027313	Chac1	-0.239927	-3.85476	0.000115842	0.00373515	protein_coding
ENSMUSG00000026421	Csrp1	0.341454	3.85314	0.000116611	0.00375233	protein_coding
ENSMUSG00000017309	Cd300lg	1.39975	3.85036	0.000117943	0.00378752	protein_coding
ENSMUSG00000024053	Emilin2	0.325494	3.84756	0.0001193	0.00382337	protein_coding
ENSMUSG00000020593	Lpin1	0.362649	3.84468	0.000120709	0.00386075	protein_coding
ENSMUSG00000026586	Prrx1	0.21528	3.8438	0.000121144	0.00386687	protein_coding
ENSMUSG00000034771	Tle2	0.583922	3.84222	0.000121924	0.00388398	protein_coding
ENSMUSG00000033033	Calhm2	0.555897	3.84156	0.000122256	0.00388675	protein_coding
ENSMUSG00000038777	Sema6c	0.514142	3.83976	0.000123154	0.00390749	protein_coding
ENSMUSG00000028883	Sema3a	-0.360836	-3.83873	0.000123672	0.00390832	protein_coding
ENSMUSG00000007038	Neu1	0.282252	3.83885	0.000123611	0.00390832	protein_coding
ENSMUSG00000048376	F2r	0.229482	3.83282	0.000126681	0.00399547	protein_coding
ENSMUSG00000001768	Rin2	0.326159	3.83149	0.000127368	0.00400126	protein_coding
ENSMUSG00000021806	Nid2	0.459628	3.83197	0.000127123	0.00400126	protein_coding
ENSMUSG00000003518	Dusp3	-0.261805	-3.82461	0.00013098	0.00410661	protein_coding
ENSMUSG00000058006	Mdn1	-0.341908	-3.82157	0.000132607	0.00414944	protein_coding
ENSMUSG00000040268	Plekha1	-0.313152	-3.81555	0.000135878	0.00423765	protein_coding
ENSMUSG00000032014	Oaf	-0.273858	-3.81541	0.000135959	0.00423765	protein_coding
ENSMUSG00000027333	Smox	0.295948	3.81301	0.000137287	0.00427067	protein_coding
ENSMUSG00000021270	Hsp90aa1	-0.202557	-3.8097	0.000139135	0.00431972	protein_coding
ENSMUSG00000027961	Lrrc39	1.09723	3.80733	0.000140477	0.00435285	protein_coding
ENSMUSG00000020475	Pgam2	0.532898	3.80685	0.00014075	0.00435285	protein_coding
ENSMUSG00000029311	Hsd17b11	0.346036	3.80471	0.000141972	0.00438212	protein_coding
ENSMUSG00000061482	H4c4	-1.21618	-3.79843	0.000145617	0.00448527	protein_coding
ENSMUSG00000044951	Mylk4	0.692027	3.79798	0.000145878	0.00448527	protein_coding
ENSMUSG00000053560	Ier2	0.391283	3.79717	0.000146358	0.00449133	protein_coding
ENSMUSG00000042604	Kcna4	0.566235	3.79653	0.000146733	0.00449415	protein_coding
ENSMUSG00000028370	Pappa	0.523648	3.79127	0.000149876	0.00453797	protein_coding
ENSMUSG00000003868	Ruvbl2	-0.251195	-3.79139	0.000149804	0.00453797	protein_coding
ENSMUSG00000035354	Uvrag	0.278995	3.79311	0.000148771	0.00453797	protein_coding
ENSMUSG00000032363	Adamts7	-0.390676	-3.79165	0.000149647	0.00453797	protein_coding
ENSMUSG00000021281	Tnfaip2	-0.25428	-3.79261	0.000149074	0.00453797	protein_coding
ENSMUSG00000045903	Npas4	0.578963	3.79295	0.000148866	0.00453797	protein_coding
ENSMUSG00000021009	Ptpn21	-0.225526	-3.78988	0.000150722	0.00455489	protein_coding
ENSMUSG00000015176	Nolc1	-0.236932	-3.7868	0.000152601	0.00460293	protein_coding
ENSMUSG00000022032	Scara5	0.561813	3.78241	0.000155316	0.00467594	protein_coding
ENSMUSG00000054072	Iigp1	-1.2476	-3.78056	0.000156476	0.00470197	protein_coding
ENSMUSG00000003948	Mmd	-0.301107	-3.77723	0.000158582	0.00475627	protein_coding
ENSMUSG00000039405	Prss23	0.259223	3.77562	0.000159609	0.00477805	protein_coding
ENSMUSG00000078486	Perm1	0.736606	3.77126	0.000162428	0.0048533	protein_coding
ENSMUSG00000020432	Tcn2	0.682816	3.76903	0.000163885	0.00488764	protein_coding
ENSMUSG00000054342	Kcnn4	-0.276867	-3.7571	0.000171891	0.00509772	protein_coding
ENSMUSG00000051048	P4ha3	0.29526	3.75793	0.000171323	0.00509772	protein_coding
ENSMUSG00000023186	Vwa5a	0.293971	3.75711	0.000171889	0.00509772	protein_coding
ENSMUSG00000000706	Btn1a1	-0.74043	-3.75634	0.000172413	0.00510369	protein_coding
ENSMUSG00000030353	Tead4	-0.249844	-3.75226	0.000175249	0.005178	protein_coding
ENSMUSG00000033227	Wnt6	0.949515	3.74977	0.000176994	0.00521986	protein_coding
ENSMUSG00000002944	Cd36	0.995265	3.74903	0.000177522	0.00522572	protein_coding
ENSMUSG00000006445	Epha2	-0.224188	-3.74783	0.000178372	0.00524103	protein_coding
ENSMUSG00000028937	Acot7	-0.263473	-3.7456	0.000179964	0.00527806	protein_coding
ENSMUSG00000025867	Cplx2	0.281334	3.74424	0.000180944	0.00529702	protein_coding
ENSMUSG00000028273	Pdlim5	0.288843	3.74307	0.000181786	0.0053119	protein_coding
ENSMUSG00000068606	Gm4841	-1.1029	-3.74104	0.000183261	0.00534516	protein_coding
ENSMUSG00000003032	Klf4	0.245176	3.73799	0.000185496	0.00540044	protein_coding
ENSMUSG00000058799	Nap1l1	-0.20709	-3.73044	0.000191149	0.00555485	protein_coding
ENSMUSG00000028104	Polr3gl	0.469026	3.72569	0.000194785	0.00565019	protein_coding
ENSMUSG00000028603	Scp2	0.257071	3.72481	0.000195462	0.0056595	protein_coding
ENSMUSG00000054027	Nt5dc3	-0.285149	-3.72417	0.000195961	0.00566364	protein_coding
ENSMUSG00000038587	Akap12	0.315609	3.71998	0.000199239	0.0057375	protein_coding
ENSMUSG00000022136	Dnajc3	0.258257	3.72036	0.000198936	0.0057375	protein_coding
ENSMUSG00000075023	Accsl	1.27294	3.71434	0.000203733	0.00584575	protein_coding
ENSMUSG00000046668	Cxxc5	0.327785	3.7145	0.000203605	0.00584575	protein_coding
ENSMUSG00000021785	Ngly1	0.397903	3.71381	0.000204159	0.00584741	protein_coding
ENSMUSG00000051747	Ttn	0.456738	3.71208	0.000205566	0.00587713	protein_coding
ENSMUSG00000040752	Myh6	1.25605	3.70528	0.000211154	0.00602603	protein_coding
ENSMUSG00000035873	Pawr	0.276874	3.70222	0.000213719	0.00608831	protein_coding
ENSMUSG00000024812	Tjp2	-0.219226	-3.70136	0.000214445	0.00609806	protein_coding
ENSMUSG00000022598	Psca	0.661334	3.69324	0.000221417	0.00628508	protein_coding
ENSMUSG00000024206	Rfx2	0.427241	3.69197	0.000222526	0.0063053	protein_coding
ENSMUSG00000084989	Crocc2	0.65944	3.6894	0.000224781	0.00633219	protein_coding
ENSMUSG00000037211	Spry1	0.390668	3.68908	0.000225068	0.00633219	protein_coding
ENSMUSG00000020034	Tcp11l2	0.782743	3.68982	0.000224416	0.00633219	protein_coding
ENSMUSG00000036819	Jmjd4	-0.286546	-3.69029	0.000223997	0.00633219	protein_coding
ENSMUSG00000054855	Rnd1	-0.327826	-3.68762	0.000226359	0.00635725	protein_coding
ENSMUSG00000030583	Sipa1l3	-0.306128	-3.68189	0.000231516	0.00649061	protein_coding
ENSMUSG00000074604	Mgst2	0.5497	3.67672	0.000236252	0.00660926	protein_coding
ENSMUSG00000086804	Gm43154	-1.08806	-3.67637	0.00023658	0.00660926	lincRNA
ENSMUSG00000024143	Rhoq	0.249535	3.67484	0.000238002	0.00663732	protein_coding
ENSMUSG00000001333	Sync	0.736415	3.6725	0.000240189	0.00668658	protein_coding
ENSMUSG00000112636	Gm47223	0.439373	3.6678	0.000244649	0.00679885	lincRNA
ENSMUSG00000020899	Pfas	-0.335802	-3.66464	0.000247686	0.00687123	protein_coding
ENSMUSG00000018566	Slc2a4	0.651785	3.66086	0.000251368	0.00696123	protein_coding
ENSMUSG00000047793	Sned1	0.654089	3.65964	0.000252575	0.00698248	protein_coding
ENSMUSG00000041540	Sox5	0.494214	3.65807	0.000254124	0.0070131	protein_coding
ENSMUSG00000020311	Erlec1	0.28379	3.65123	0.000260984	0.00718995	protein_coding
ENSMUSG00000021700	Rab3c	0.502055	3.63765	0.000275135	0.0075667	protein_coding
ENSMUSG00000030852	Tacc2	-0.247828	-3.63609	0.000276809	0.00759958	protein_coding
ENSMUSG00000026932	Nacc2	0.297086	3.63307	0.000280064	0.00767569	protein_coding
ENSMUSG00000034818	Celf5	0.461803	3.62485	0.00028913	0.00790192	protein_coding
ENSMUSG00000036158	Prickle1	0.325808	3.62469	0.000289313	0.00790192	protein_coding
ENSMUSG00000017466	Timp2	0.246238	3.62143	0.000292982	0.00798841	protein_coding
ENSMUSG00000095567	Noc2l	-0.262138	-3.61858	0.000296225	0.008063	protein_coding
ENSMUSG00000074217	Misp3	0.575227	3.61787	0.000297041	0.00807138	protein_coding
ENSMUSG00000034614	Pik3ip1	0.458302	3.61421	0.000301266	0.00817222	protein_coding
ENSMUSG00000038335	Tsr1	-0.229647	-3.61147	0.000304468	0.00824503	protein_coding
ENSMUSG00000046722	Cdc42se1	0.244527	3.61038	0.000305745	0.00826553	protein_coding
ENSMUSG00000020241	Col6a2	0.337891	3.60776	0.000308848	0.00833521	protein_coding
ENSMUSG00000026223	Itm2c	0.278238	3.60554	0.000311502	0.00839262	protein_coding
ENSMUSG00000041417	Pik3r1	0.271266	3.60329	0.000314213	0.00845132	protein_coding
ENSMUSG00000021759	Plpp1	0.263686	3.60184	0.000315978	0.00848443	protein_coding
ENSMUSG00000058571	Gpc6	0.413385	3.59953	0.000318794	0.00854561	protein_coding
ENSMUSG00000028412	Slc44a1	0.257549	3.59547	0.000323802	0.00865069	protein_coding
ENSMUSG00000028793	Rnf19b	-0.279417	-3.59557	0.000323684	0.00865069	protein_coding
ENSMUSG00000017707	Serinc3	0.241679	3.58764	0.000333688	0.00889011	protein_coding
ENSMUSG00000052914	Cyp2j6	0.408161	3.58749	0.000333882	0.00889011	protein_coding
ENSMUSG00000004936	Map2k1	-0.220495	-3.58404	0.000338324	0.0089933	protein_coding
ENSMUSG00000065954	Tacc1	0.349034	3.58281	0.000339923	0.00900786	protein_coding
ENSMUSG00000037960	Card19	0.313835	3.58274	0.000340005	0.00900786	protein_coding
ENSMUSG00000022892	App	0.217969	3.57913	0.00034474	0.0091181	protein_coding
ENSMUSG00000027022	Xirp2	0.549693	3.5773	0.000347158	0.00915161	protein_coding
ENSMUSG00000039813	Tbc1d2	-0.36473	-3.57734	0.000347102	0.00915161	protein_coding
ENSMUSG00000032648	Pygm	0.433462	3.57292	0.000353029	0.00929097	protein_coding
ENSMUSG00000025887	Casp12	0.319095	3.57201	0.000354256	0.00930785	protein_coding
ENSMUSG00000054619	Mettl7a1	0.451202	3.56979	0.000357272	0.00937161	protein_coding
ENSMUSG00000031007	Atp6ap2	0.242718	3.56882	0.000358593	0.00939075	protein_coding
ENSMUSG00000028019	Pdgfc	0.243649	3.56407	0.000365142	0.00954655	protein_coding
ENSMUSG00000002831	Plin4	0.611062	3.56304	0.00036659	0.00956866	protein_coding
ENSMUSG00000022791	Tnk2	-0.21239	-3.56003	0.00037081	0.00966295	protein_coding
ENSMUSG00000037949	Ano10	0.306424	3.55911	0.00037211	0.00968096	protein_coding
ENSMUSG00000020250	Txnrd1	-0.199147	-3.55658	0.000375717	0.00975881	protein_coding
ENSMUSG00000042804	Gpr153	0.321487	3.55437	0.000378882	0.00981856	protein_coding
ENSMUSG00000067367	Lyar	-0.25861	-3.55326	0.000380488	0.00981856	protein_coding
ENSMUSG00000032238	Rora	0.604264	3.55332	0.0003804	0.00981856	protein_coding
ENSMUSG00000051242	Pcdhb9	0.608294	3.55352	0.000380105	0.00981856	protein_coding
ENSMUSG00000027111	Itga6	-0.231009	-3.5493	0.00038626	0.00995136	protein_coding
ENSMUSG00000024781	Lipa	0.321171	3.54867	0.000387183	0.00995901	protein_coding
ENSMUSG00000042410	Agps	-0.202385	-3.54743	0.000389013	0.00998991	protein_coding
ENSMUSG00000058756	Thra	0.254499	3.54697	0.000389686	0.00999104	protein_coding
ENSMUSG00000018697	Aatf	-0.235192	-3.54635	0.000390606	0.00999851	protein_coding
ENSMUSG00000040479	Dgkz	-0.225635	-3.54309	0.000395466	0.0101066	protein_coding
ENSMUSG00000021756	Il6st	0.269417	3.54111	0.000398451	0.0101666	protein_coding
ENSMUSG00000024493	Lars	-0.210965	-3.53903	0.000401602	0.0102306	protein_coding
ENSMUSG00000031380	Vegfd	0.247112	3.5372	0.000404393	0.0102852	protein_coding
ENSMUSG00000042870	Tom1	0.429972	3.53611	0.000406061	0.0103111	protein_coding
ENSMUSG00000025978	Rftn2	0.314041	3.53095	0.000414077	0.0104979	protein_coding
ENSMUSG00000041734	Kirrel	0.222828	3.52713	0.000420085	0.0106332	protein_coding
ENSMUSG00000030208	Emp1	-0.239478	-3.52416	0.000424824	0.0107279	protein_coding
ENSMUSG00000018909	Arrb1	0.352088	3.52394	0.000425175	0.0107279	protein_coding
ENSMUSG00000035212	Leprot	0.228111	3.52289	0.000426861	0.0107534	protein_coding
ENSMUSG00000062901	Klhl24	0.286619	3.52195	0.000428381	0.0107746	protein_coding
ENSMUSG00000106627	Gm21680	1.10642	3.51973	0.000431993	0.0108483	protein_coding
ENSMUSG00000056698	Elmod3	0.417861	3.51887	0.000433387	0.010849	protein_coding
ENSMUSG00000047466	8030462N17Rik	-0.287396	-3.51923	0.000432806	0.010849	protein_coding
ENSMUSG00000031636	Pdlim3	0.535415	3.51647	0.000437322	0.0109303	protein_coding
ENSMUSG00000021200	Asb2	0.543527	3.51545	0.000439009	0.0109552	protein_coding
ENSMUSG00000024066	Xdh	0.304795	3.51276	0.000443473	0.0110493	protein_coding
ENSMUSG00000051329	Nup160	-0.222773	-3.51031	0.000447577	0.0111341	protein_coding
ENSMUSG00000039914	Coq10a	0.402878	3.50107	0.000463397	0.0115096	protein_coding
ENSMUSG00000038759	Nup205	-0.22314	-3.49978	0.000465646	0.0115158	protein_coding
ENSMUSG00000066705	Fxyd6	1.23569	3.50033	0.000464686	0.0115158	protein_coding
ENSMUSG00000002996	Hbp1	0.319	3.49968	0.000465817	0.0115158	protein_coding
ENSMUSG00000084328	Gm14046	1.11386	3.49554	0.000473099	0.0116665	processed_pseudogene
ENSMUSG00000029804	Herc3	0.366888	3.49538	0.000473384	0.0116665	protein_coding
ENSMUSG00000005813	Metap1	-0.215937	-3.49359	0.000476577	0.011727	protein_coding
ENSMUSG00000083992	Gm11478	-0.663455	-3.49273	0.000478105	0.0117465	processed_pseudogene
ENSMUSG00000001440	Kpnb1	-0.22201	-3.48866	0.000485444	0.0119084	protein_coding
ENSMUSG00000022246	Rai14	-0.28382	-3.48665	0.000489107	0.0119797	protein_coding
ENSMUSG00000054693	Adam10	0.238611	3.48096	0.000499623	0.012181	protein_coding
ENSMUSG00000021595	Nsun2	-0.200298	-3.48101	0.00049952	0.012181	protein_coding
ENSMUSG00000033065	Pfkm	0.252057	3.48143	0.000498746	0.012181	protein_coding
ENSMUSG00000025980	Hspd1	-0.22845	-3.4793	0.000502729	0.0122379	protein_coding
ENSMUSG00000070942	Il1rl2	0.391357	3.47548	0.000509945	0.0123946	protein_coding
ENSMUSG00000024891	Slc29a2	-0.429923	-3.46818	0.000524004	0.0127169	protein_coding
ENSMUSG00000081150	Gm12684	1.19805	3.46745	0.000525426	0.012732	processed_pseudogene
ENSMUSG00000021215	Net1	-0.244634	-3.46526	0.000529712	0.0128163	protein_coding
ENSMUSG00000001986	Gria3	0.358173	3.46164	0.000536887	0.0129701	protein_coding
ENSMUSG00000040852	Plekhh2	0.280767	3.45809	0.000544023	0.0131226	protein_coding
ENSMUSG00000026509	Capn2	-0.193042	-3.45611	0.000548028	0.0131792	protein_coding
ENSMUSG00000070576	Mn1	0.380101	3.45611	0.000548028	0.0131792	protein_coding
ENSMUSG00000094708	Gm10359	-0.734755	-3.45382	0.000552697	0.0132714	processed_pseudogene
ENSMUSG00000031562	Dctd	-0.260725	-3.45073	0.000559066	0.0134041	protein_coding
ENSMUSG00000023021	Cers5	0.218837	3.45004	0.000560495	0.0134181	protein_coding
ENSMUSG00000050530	Fam171a1	-0.226433	-3.44706	0.000566712	0.0135466	protein_coding
ENSMUSG00000026283	Ing5	-0.25867	-3.44625	0.00056842	0.0135634	protein_coding
ENSMUSG00000061082	Plac1	-0.779398	-3.44592	0.000569123	0.0135634	protein_coding
ENSMUSG00000034729	Mrps10	-0.267543	-3.44498	0.000571093	0.01359	protein_coding
ENSMUSG00000002732	Fkbp7	0.347427	3.4441	0.000572966	0.0136046	protein_coding
ENSMUSG00000022836	Mylk	0.639645	3.44389	0.000573419	0.0136046	protein_coding
ENSMUSG00000038451	Spsb2	0.304234	3.44272	0.000575904	0.0136244	protein_coding
ENSMUSG00000024187	Fam234a	0.287891	3.44269	0.000575969	0.0136244	protein_coding
ENSMUSG00000025932	Eya1	0.355054	3.44186	0.00057773	0.0136458	protein_coding
ENSMUSG00000026473	Glul	-0.265188	-3.43959	0.000582596	0.0137199	protein_coding
ENSMUSG00000037370	Enpp1	-0.315488	-3.43996	0.000581798	0.0137199	protein_coding
ENSMUSG00000071540	3425401B19Rik	0.740876	3.43862	0.000584688	0.0137488	protein_coding
ENSMUSG00000038943	Prc1	-0.208223	-3.4377	0.000586688	0.0137755	protein_coding
ENSMUSG00000038388	Mpp6	-0.207016	-3.43639	0.000589515	0.0137808	protein_coding
ENSMUSG00000052926	Rnaseh2a	-0.257332	-3.4367	0.000588849	0.0137808	protein_coding
ENSMUSG00000024486	Hbegf	-0.310969	-3.43653	0.000589209	0.0137808	protein_coding
ENSMUSG00000003721	Insig2	0.280434	3.43357	0.000595679	0.0138754	protein_coding
ENSMUSG00000025403	Shmt2	-0.24282	-3.43335	0.000596182	0.0138754	protein_coding
ENSMUSG00000025060	Slk	-0.256881	-3.43374	0.000595305	0.0138754	protein_coding
ENSMUSG00000001674	Ddx18	-0.201064	-3.43137	0.000600549	0.0139566	protein_coding
ENSMUSG00000053199	Arhgap20	0.519744	3.43	0.000603575	0.0140065	protein_coding
ENSMUSG00000030031	Kbtbd8	-0.55797	-3.42903	0.000605739	0.0140362	protein_coding
ENSMUSG00000022306	Zfpm2	-0.586792	-3.42414	0.000616755	0.0142707	protein_coding
ENSMUSG00000029246	Ppat	-0.243925	-3.42334	0.00061857	0.0142847	protein_coding
ENSMUSG00000035735	Dagla	-0.283859	-3.42308	0.000619158	0.0142847	protein_coding
ENSMUSG00000050315	Synpo2	0.461887	3.41964	0.000627043	0.0144456	protein_coding
ENSMUSG00000014704	Hoxa2	0.466663	3.41532	0.00063708	0.0146556	protein_coding
ENSMUSG00000060671	Atp8b2	0.226147	3.41037	0.000648756	0.0149026	protein_coding
ENSMUSG00000005883	Spo11	-0.526005	-3.4074	0.000655845	0.0150437	protein_coding
ENSMUSG00000021236	Entpd5	0.30221	3.4057	0.000659936	0.0151158	protein_coding
ENSMUSG00000031668	Eif2ak3	0.314939	3.40479	0.000662158	0.0151231	protein_coding
ENSMUSG00000037573	Tob1	0.292845	3.40485	0.000662009	0.0151231	protein_coding
ENSMUSG00000056153	Socs6	-0.240455	-3.4036	0.000665041	0.0151671	protein_coding
ENSMUSG00000034765	Dusp5	-0.350139	-3.40127	0.000670738	0.0152751	protein_coding
ENSMUSG00000054728	Phactr1	0.376727	3.40014	0.000673517	0.0153165	protein_coding
ENSMUSG00000001630	Stk38l	0.315296	3.39814	0.000678458	0.0153848	protein_coding
ENSMUSG00000074794	Arrdc3	0.295578	3.39816	0.00067842	0.0153848	protein_coding
ENSMUSG00000011256	Adam19	-0.272301	-3.39739	0.000680325	0.0154052	protein_coding
ENSMUSG00000028111	Ctsk	0.404663	3.39132	0.000695575	0.0157058	protein_coding
ENSMUSG00000019810	Fuca2	0.285207	3.39153	0.000695031	0.0157058	protein_coding
ENSMUSG00000044712	Slc38a6	0.344675	3.38878	0.000702031	0.015829	protein_coding
ENSMUSG00000020642	Rnf144a	0.340203	3.38691	0.000706833	0.0159148	protein_coding
ENSMUSG00000001962	Fam50a	0.236156	3.38331	0.000716165	0.0160793	protein_coding
ENSMUSG00000078429	Ctdsp2	0.2516	3.38332	0.000716155	0.0160793	protein_coding
ENSMUSG00000013622	Atraid	0.383398	3.3819	0.000719857	0.0161394	protein_coding
ENSMUSG00000026437	Cdk18	-0.23566	-3.37929	0.00072674	0.0162708	protein_coding
ENSMUSG00000024921	Smarca2	0.297399	3.37886	0.000727863	0.016273	protein_coding
ENSMUSG00000046862	Pramef8	0.322469	3.3703	0.000750852	0.0167634	protein_coding
ENSMUSG00000020423	Btg2	0.403404	3.36313	0.000770653	0.0171813	protein_coding
ENSMUSG00000062515	Fabp4	0.767467	3.36191	0.000774056	0.0172331	protein_coding
ENSMUSG00000004500	Zfp324	0.336922	3.35577	0.000791454	0.0175957	protein_coding
ENSMUSG00000031253	Srpx2	0.608381	3.35083	0.000805695	0.0178624	protein_coding
ENSMUSG00000031875	Cmtm3	0.215564	3.35111	0.000804888	0.0178624	protein_coding
ENSMUSG00000043441	Gpr149	-1.21048	-3.34715	0.000816462	0.0180507	protein_coding
ENSMUSG00000029033	Acap3	0.289368	3.34737	0.000815814	0.0180507	protein_coding
ENSMUSG00000028364	Tnc	-0.314339	-3.34525	0.00082207	0.0181495	protein_coding
ENSMUSG00000038527	C1rl	0.738033	3.34446	0.00082444	0.0181514	protein_coding
ENSMUSG00000022479	Vdr	0.500086	3.34471	0.000823698	0.0181514	protein_coding
ENSMUSG00000048249	Crebrf	0.355526	3.34223	0.00083108	0.0182723	protein_coding
ENSMUSG00000061458	Nol10	-0.214839	-3.34161	0.00083293	0.0182876	protein_coding
ENSMUSG00000019539	Rcn3	0.274614	3.34071	0.000835634	0.0183217	protein_coding
ENSMUSG00000058589	Anks1b	-0.428305	-3.33972	0.000838625	0.018362	protein_coding
ENSMUSG00000040128	Pnrc1	0.328006	3.33728	0.000846019	0.0184984	protein_coding
ENSMUSG00000005087	Cd44	-0.214919	-3.3341	0.000855772	0.0186603	protein_coding
ENSMUSG00000041438	Utp4	-0.227444	-3.33421	0.000855428	0.0186603	protein_coding
ENSMUSG00000041347	Bdkrb1	1.21878	3.3329	0.000859471	0.0187153	protein_coding
ENSMUSG00000028149	Rap1gds1	-0.202888	-3.32527	0.000883329	0.0191822	protein_coding
ENSMUSG00000005148	Klf5	-0.285454	-3.32542	0.000882862	0.0191822	protein_coding
ENSMUSG00000026956	Uap1l1	0.245198	3.32417	0.000886832	0.019232	protein_coding
ENSMUSG00000106574	Gm2451	-0.666073	-3.31951	0.000901758	0.0195291	processed_pseudogene
ENSMUSG00000046768	Rhoj	0.273092	3.31384	0.000920251	0.0199025	protein_coding
ENSMUSG00000009291	Pttg1ip	-0.210318	-3.31148	0.000928041	0.0200213	protein_coding
ENSMUSG00000024339	Tap2	0.338437	3.31141	0.000928265	0.0200213	protein_coding
ENSMUSG00000043346	Gm6741	1.20447	3.31098	0.000929709	0.0200253	processed_pseudogene
ENSMUSG00000023959	Clic5	0.779583	3.30917	0.000935739	0.0201279	protein_coding
ENSMUSG00000040997	Abhd4	0.301102	3.30828	0.000938719	0.0201647	protein_coding
ENSMUSG00000090124	Ugt1a7c	0.655308	3.30727	0.00094211	0.0202102	protein_coding
ENSMUSG00000004267	Eno2	0.415242	3.29978	0.000967589	0.0207134	protein_coding
ENSMUSG00000052727	Map1b	-0.271965	-3.29962	0.000968173	0.0207134	protein_coding
ENSMUSG00000030000	Add2	-1.03123	-3.29611	0.00098035	0.0209457	protein_coding
ENSMUSG00000026407	Cacna1s	0.50587	3.29323	0.000990447	0.0211107	protein_coding
ENSMUSG00000029469	Ift81	0.312979	3.29315	0.000990727	0.0211107	protein_coding
ENSMUSG00000037428	Vgf	-0.368705	-3.29218	0.000994128	0.0211548	protein_coding
ENSMUSG00000031782	Coq9	0.285815	3.29146	0.00099668	0.0211808	protein_coding
ENSMUSG00000022788	Fgd4	-0.666504	-3.29044	0.0010003	0.0212294	protein_coding
ENSMUSG00000079057	Cyp4v3	0.806457	3.28989	0.00100228	0.021243	protein_coding
ENSMUSG00000052560	Cpne8	-0.31339	-3.28918	0.00100478	0.0212485	protein_coding
ENSMUSG00000024054	Smchd1	-0.200296	-3.28906	0.00100521	0.0212485	protein_coding
ENSMUSG00000029227	Fip1l1	-0.196101	-3.28755	0.00101064	0.0213348	protein_coding
ENSMUSG00000057346	Apol9a	0.433227	3.28551	0.00101798	0.0214612	protein_coding
ENSMUSG00000055360	Prl2c5	0.803313	3.28276	0.00102796	0.021643	protein_coding
ENSMUSG00000023044	Csad	0.265252	3.2822	0.00102999	0.021657	protein_coding
ENSMUSG00000022377	Asap1	0.198535	3.28124	0.00103351	0.0216737	protein_coding
ENSMUSG00000052105	Mtcl1	-0.299372	-3.28127	0.00103339	0.0216737	protein_coding
ENSMUSG00000037904	Ankrd9	-0.31641	-3.27994	0.00103828	0.0217451	protein_coding
ENSMUSG00000028034	Fubp1	-0.210272	-3.27876	0.00104266	0.021808	protein_coding
ENSMUSG00000018567	Gabarap	0.309018	3.27763	0.00104684	0.0218667	protein_coding
ENSMUSG00000043943	Naalad2	0.347333	3.27516	0.00105602	0.0220295	protein_coding
ENSMUSG00000028173	Wls	0.25255	3.2733	0.00106299	0.0221459	protein_coding
ENSMUSG00000030255	Sspn	0.35669	3.27245	0.0010662	0.0221836	protein_coding
ENSMUSG00000027470	Mylk2	0.563904	3.26366	0.00109982	0.0228235	protein_coding
ENSMUSG00000034708	Grn	0.305285	3.26384	0.00109915	0.0228235	protein_coding
ENSMUSG00000034656	Cacna1a	0.243279	3.26293	0.00110266	0.0228525	protein_coding
ENSMUSG00000022325	Pop1	-0.243185	-3.26023	0.00111323	0.0230415	protein_coding
ENSMUSG00000027199	Gatm	-0.951608	-3.25802	0.00112193	0.0231613	protein_coding
ENSMUSG00000035914	Cd276	0.223314	3.25809	0.00112165	0.0231613	protein_coding
ENSMUSG00000020484	Xbp1	0.227895	3.25761	0.00112356	0.0231649	protein_coding
ENSMUSG00000035929	H2-Q4	0.493644	3.25612	0.00112948	0.0232567	protein_coding
ENSMUSG00000027187	Cat	0.229085	3.25114	0.00114943	0.0236369	protein_coding
ENSMUSG00000086968	4933431E20Rik	0.593553	3.24772	0.00116336	0.0238615	antisense
ENSMUSG00000070729	Gm12966	0.438602	3.24807	0.0011619	0.0238615	processed_pseudogene
ENSMUSG00000043223	Gm4835	1.08407	3.2471	0.00116589	0.0238827	processed_pseudogene
ENSMUSG00000039270	Megf9	0.258293	3.24565	0.00117184	0.0239737	protein_coding
ENSMUSG00000028796	Phc2	-0.221186	-3.24355	0.00118052	0.0241203	protein_coding
ENSMUSG00000047221	Fam185a	-0.360237	-3.24289	0.00118325	0.024145	protein_coding
ENSMUSG00000018707	Dync1h1	-0.224654	-3.24215	0.00118631	0.0241763	protein_coding
ENSMUSG00000026335	Pam	0.199546	3.23834	0.00120229	0.0244394	protein_coding
ENSMUSG00000020808	Pimreg	-0.204658	-3.23839	0.00120205	0.0244394	protein_coding
ENSMUSG00000035834	Polr3g	-0.343795	-3.23633	0.00121077	0.0245803	protein_coding
ENSMUSG00000036977	Anapc10	0.311834	3.23594	0.00121243	0.0245827	protein_coding
ENSMUSG00000026222	Sp100	0.495512	3.23272	0.00122618	0.0248298	protein_coding
ENSMUSG00000038239	Hrc	0.523344	3.23096	0.00123377	0.0249516	protein_coding
ENSMUSG00000054277	Arfgap3	0.250192	3.23015	0.00123727	0.0249906	protein_coding
ENSMUSG00000022686	B3gnt5	-0.67055	-3.22544	0.00125778	0.0253727	protein_coding
ENSMUSG00000040694	Apobec2	0.588732	3.22484	0.00126043	0.0253939	protein_coding
ENSMUSG00000022620	Arsa	0.254514	3.22442	0.0012623	0.0253993	protein_coding
ENSMUSG00000000384	Tbrg4	-0.213018	-3.22389	0.0012646	0.0254135	protein_coding
ENSMUSG00000039217	Il18	0.801484	3.21689	0.00129586	0.0260088	protein_coding
ENSMUSG00000063506	Arhgap22	-0.304609	-3.21454	0.00130652	0.0261896	protein_coding
ENSMUSG00000015932	Dstn	0.247526	3.21323	0.00131253	0.026277	protein_coding
ENSMUSG00000046387	Pcdhb17	0.500812	3.21242	0.0013162	0.0263049	protein_coding
ENSMUSG00000039840	Epg5	-0.289935	-3.2122	0.00131723	0.0263049	protein_coding
ENSMUSG00000032652	Crebl2	0.282585	3.21039	0.00132555	0.0264378	protein_coding
ENSMUSG00000029178	Klf3	0.209682	3.20887	0.00133256	0.0265443	protein_coding
ENSMUSG00000108738	Gm44777	-0.848884	-3.2063	0.00134455	0.0267163	antisense
ENSMUSG00000030785	Cox6a2	0.537607	3.2065	0.00134361	0.0267163	protein_coding
ENSMUSG00000032036	Kirrel3	-0.800606	-3.20161	0.00136664	0.0271212	protein_coding
ENSMUSG00000030317	Timp4	1.07301	3.20029	0.00137291	0.0272117	protein_coding
ENSMUSG00000054720	Lrrc8c	-0.259242	-3.19928	0.00137769	0.0272725	protein_coding
ENSMUSG00000035673	Sbno2	-0.273781	-3.1945	0.00140075	0.0276944	protein_coding
ENSMUSG00000026821	Ralgds	0.248506	3.19399	0.0014032	0.0277084	protein_coding
ENSMUSG00000042109	Csdc2	0.771413	3.19134	0.00141617	0.0278952	protein_coding
ENSMUSG00000023999	Kif6	0.573298	3.19156	0.00141508	0.0278952	protein_coding
ENSMUSG00000001467	Cyp51	0.214532	3.19073	0.00141915	0.0279192	protein_coding
ENSMUSG00000006356	Crip2	-0.350069	-3.18721	0.00143651	0.0282258	protein_coding
ENSMUSG00000038967	Pdk2	0.476908	3.186	0.00144256	0.028288	protein_coding
ENSMUSG00000090877	Hspa1b	0.356453	3.18586	0.00144323	0.028288	protein_coding
ENSMUSG00000042363	Lgalsl	0.191454	3.18494	0.00144783	0.0283084	protein_coding
ENSMUSG00000021693	Kif2a	-0.196565	-3.18524	0.00144635	0.0283084	protein_coding
ENSMUSG00000031971	Ccsap	-0.246983	-3.17956	0.00147498	0.0287685	protein_coding
ENSMUSG00000098713	Rps2-ps5	0.543259	3.1798	0.00147375	0.0287685	processed_pseudogene
ENSMUSG00000037185	Krt80	-0.280827	-3.17861	0.00147984	0.0288279	protein_coding
ENSMUSG00000003873	Bax	0.226074	3.17711	0.00148748	0.0289081	protein_coding
ENSMUSG00000020375	Rufy1	-0.262994	-3.17709	0.0014876	0.0289081	protein_coding
ENSMUSG00000039168	Dap	0.244553	3.17586	0.00149395	0.0289851	protein_coding
ENSMUSG00000019214	Chtf18	-0.247586	-3.17561	0.0014952	0.0289851	protein_coding
ENSMUSG00000023206	Il15ra	-0.483658	-3.17268	0.00151037	0.0292078	protein_coding
ENSMUSG00000029461	Fam168a	0.246245	3.17299	0.00150877	0.0292078	protein_coding
ENSMUSG00000071041	Impdh2-ps	-0.227537	-3.17193	0.00151432	0.0292486	processed_pseudogene
ENSMUSG00000022346	Myc	-0.226211	-3.16854	0.00153207	0.0295555	protein_coding
ENSMUSG00000068697	Myoz1	0.46025	3.16757	0.00153721	0.0296187	protein_coding
ENSMUSG00000055184	Fam72a	-0.450282	-3.16717	0.00153931	0.0296233	protein_coding
ENSMUSG00000033610	Pank1	0.260019	3.16671	0.00154174	0.0296343	protein_coding
ENSMUSG00000050708	Ftl1	0.258464	3.16516	0.00154996	0.0297323	protein_coding
ENSMUSG00000033538	Casp4	0.516384	3.16505	0.00155058	0.0297323	protein_coding
ENSMUSG00000050912	Tmem123	0.222897	3.16405	0.00155592	0.0297988	protein_coding
ENSMUSG00000070871	Ccnyl1	-0.190412	-3.1631	0.00156101	0.0298602	protein_coding
ENSMUSG00000023224	Serping1	0.761614	3.16207	0.00156654	0.02993	protein_coding
ENSMUSG00000014668	Chfr	0.296567	3.16076	0.00157358	0.0300284	protein_coding
ENSMUSG00000071253	Slc25a16	0.303015	3.16003	0.00157752	0.0300675	protein_coding
ENSMUSG00000004843	Chmp2b	0.232322	3.15965	0.00157959	0.0300709	protein_coding
ENSMUSG00000046807	Lrrc75b	1.13077	3.15855	0.00158555	0.0301483	protein_coding
ENSMUSG00000024043	Arhgap28	-0.256942	-3.15679	0.00159516	0.0302948	protein_coding
ENSMUSG00000029134	Plb1	0.880365	3.15587	0.00160022	0.0303184	protein_coding
ENSMUSG00000032011	Thy1	0.233743	3.15591	0.00159996	0.0303184	protein_coding
ENSMUSG00000092130	D030025P21Rik	-0.817017	-3.15464	0.00160696	0.0304098	antisense
ENSMUSG00000031402	Mpp1	0.230587	3.15291	0.00161651	0.0304816	protein_coding
ENSMUSG00000027797	Dclk1	0.220274	3.15336	0.00161403	0.0304816	protein_coding
ENSMUSG00000029314	Gpat3	-0.347475	-3.1531	0.00161548	0.0304816	protein_coding
ENSMUSG00000028035	Dnajb4	0.247102	3.14986	0.00163351	0.0307657	protein_coding
ENSMUSG00000092035	Peg10	-1.13519	-3.14906	0.00163794	0.0308127	protein_coding
ENSMUSG00000021876	Rnase4	0.228058	3.14828	0.00164233	0.0308587	protein_coding
ENSMUSG00000052534	Pbx1	0.275324	3.14757	0.00164635	0.0308978	protein_coding
ENSMUSG00000022514	Il1rap	-0.309352	-3.14353	0.00166921	0.0312897	protein_coding
ENSMUSG00000052949	Rnf157	0.292999	3.1387	0.00169701	0.0317735	protein_coding
ENSMUSG00000034684	Sema3f	0.218254	3.13766	0.00170304	0.0318488	protein_coding
ENSMUSG00000041773	Enc1	-0.20488	-3.13542	0.0017161	0.0320554	protein_coding
ENSMUSG00000037306	Man1c1	0.360545	3.1346	0.0017209	0.0320907	protein_coding
ENSMUSG00000024747	Aldh1a7	0.902269	3.13441	0.00172203	0.0320907	protein_coding
ENSMUSG00000000753	Serpinf1	0.245	3.13311	0.00172967	0.0321954	protein_coding
ENSMUSG00000027510	Rbm38	-0.312145	-3.13236	0.00173406	0.0322017	protein_coding
ENSMUSG00000015202	Cnksr3	0.281148	3.13255	0.00173296	0.0322017	protein_coding
ENSMUSG00000021809	Nudt13	0.405388	3.13147	0.00173931	0.0322615	protein_coding
ENSMUSG00000063388	BC023105	-1.11685	-3.12925	0.00175254	0.032469	processed_pseudogene
ENSMUSG00000024253	Dync2li1	0.30888	3.12826	0.00175843	0.0325401	protein_coding
ENSMUSG00000049881	2810025M15Rik	-0.321924	-3.12789	0.00176068	0.0325439	transcribed_processed_pseudogene
ENSMUSG00000022519	Srl	0.363133	3.12633	0.00177003	0.0326787	protein_coding
ENSMUSG00000028127	Abcd3	0.217166	3.12488	0.0017788	0.0328025	protein_coding
ENSMUSG00000031641	Cbr4	0.373617	3.12144	0.00179967	0.0331107	protein_coding
ENSMUSG00000038175	Mylip	0.265735	3.12165	0.00179839	0.0331107	protein_coding
ENSMUSG00000041406	BC055324	-0.233884	-3.11966	0.00181062	0.0332735	protein_coding
ENSMUSG00000032508	Myd88	0.323735	3.11912	0.00181395	0.0332794	protein_coding
ENSMUSG00000007029	Vars	-0.219579	-3.11892	0.00181513	0.0332794	protein_coding
ENSMUSG00000020520	Galnt10	0.254241	3.11454	0.00184234	0.0337395	protein_coding
ENSMUSG00000004207	Psap	0.246692	3.11276	0.0018535	0.0338915	protein_coding
ENSMUSG00000035376	Hacd2	0.307156	3.11253	0.00185491	0.0338915	protein_coding
ENSMUSG00000021702	Thbs4	1.13198	3.10979	0.00187223	0.0341688	protein_coding
ENSMUSG00000027068	Dhrs9	0.359911	3.10839	0.00188107	0.0342908	protein_coding
ENSMUSG00000034987	Hrh2	1.13127	3.10803	0.00188336	0.0342932	protein_coding
ENSMUSG00000026571	Dcaf6	0.259596	3.10587	0.00189718	0.0343464	protein_coding
ENSMUSG00000026958	Dpp7	0.297794	3.10614	0.00189546	0.0343464	protein_coding
ENSMUSG00000005699	Pard6a	0.410706	3.10592	0.00189688	0.0343464	protein_coding
ENSMUSG00000075245	Gm6043	1.13926	3.10701	0.00188988	0.0343464	processed_pseudogene
ENSMUSG00000060639	H4c9	0.726853	3.10555	0.00189925	0.0343464	protein_coding
ENSMUSG00000022283	Pabpc1	-0.189865	-3.10681	0.00189121	0.0343464	protein_coding
ENSMUSG00000024782	Ak3	0.245664	3.10489	0.00190349	0.0343839	protein_coding
ENSMUSG00000024512	Dynap	-1.03181	-3.1002	0.00193391	0.0348939	protein_coding
ENSMUSG00000013629	Cad	-0.275969	-3.09579	0.00196288	0.0353763	protein_coding
ENSMUSG00000031207	Msn	-0.199566	-3.09143	0.00199195	0.035819	protein_coding
ENSMUSG00000003123	Lipe	0.394222	3.09166	0.00199043	0.035819	protein_coding
ENSMUSG00000025582	Nptx1	-0.907476	-3.08494	0.00203592	0.0365684	protein_coding
ENSMUSG00000030357	Fkbp4	-0.188733	-3.08404	0.0020421	0.036599	protein_coding
ENSMUSG00000032899	Styk1	0.371715	3.08402	0.00204223	0.036599	protein_coding
ENSMUSG00000020521	Rnft1	0.226576	3.08367	0.00204465	0.036601	protein_coding
ENSMUSG00000028015	Ctso	0.468065	3.08245	0.00205304	0.03671	protein_coding
ENSMUSG00000034024	Cct2	-0.20882	-3.08161	0.00205883	0.0367309	protein_coding
ENSMUSG00000024014	Pim1	-0.23981	-3.08166	0.00205853	0.0367309	protein_coding
ENSMUSG00000055632	Hmcn2	0.86042	3.07991	0.00207067	0.036818	protein_coding
ENSMUSG00000048911	Rnf24	0.225493	3.08049	0.00206657	0.036818	protein_coding
ENSMUSG00000034936	Arl4d	0.428463	3.08014	0.00206905	0.036818	protein_coding
ENSMUSG00000028618	Tmem59	0.233006	3.07879	0.00207843	0.0368954	protein_coding
ENSMUSG00000057406	Nsd2	-0.218386	-3.0784	0.00208116	0.0368954	protein_coding
ENSMUSG00000031538	Plat	0.245388	3.07828	0.00208198	0.0368954	protein_coding
ENSMUSG00000068614	Actc1	-0.927712	-3.0771	0.00209026	0.0370009	protein_coding
ENSMUSG00000000392	Fap	1.12659	3.07557	0.002101	0.0370672	protein_coding
ENSMUSG00000035547	Capn5	0.433503	3.0757	0.00210008	0.0370672	protein_coding
ENSMUSG00000025161	Slc16a3	0.485593	3.07604	0.00209768	0.0370672	protein_coding
ENSMUSG00000022361	Zhx1	0.295533	3.07472	0.00210697	0.0371117	protein_coding
ENSMUSG00000023011	Faim2	0.68604	3.07424	0.00211037	0.0371117	protein_coding
ENSMUSG00000049823	Zbtb12	-0.238978	-3.07422	0.00211053	0.0371117	protein_coding
ENSMUSG00000062257	Opcml	0.552718	3.07202	0.00212612	0.0373446	protein_coding
ENSMUSG00000028476	Reck	0.30515	3.07168	0.00212858	0.0373465	protein_coding
ENSMUSG00000021575	Ahrr	1.0715	3.06843	0.00215188	0.0376721	protein_coding
ENSMUSG00000018830	Myh11	1.12131	3.06872	0.00214975	0.0376721	protein_coding
ENSMUSG00000056569	Mpz	1.0955	3.06689	0.00216297	0.0378247	protein_coding
ENSMUSG00000021573	Tppp	1.03972	3.0662	0.00216799	0.0378707	protein_coding
ENSMUSG00000025364	Pa2g4	-0.205212	-3.06502	0.00217656	0.0379787	protein_coding
ENSMUSG00000028680	Plk3	-0.248587	-3.06295	0.00219169	0.038128	protein_coding
ENSMUSG00000006457	Actn3	0.375189	3.06315	0.00219023	0.038128	protein_coding
ENSMUSG00000024750	Zfand5	0.18505	3.06286	0.00219231	0.038128	protein_coding
ENSMUSG00000018750	Zbtb4	0.33721	3.06155	0.00220191	0.0382531	protein_coding
ENSMUSG00000044086	Lmod3	0.814633	3.05598	0.00224327	0.0389245	protein_coding
ENSMUSG00000074358	Ccdc61	-0.249565	-3.05569	0.00224545	0.0389245	protein_coding
ENSMUSG00000027695	Pld1	0.346659	3.05452	0.0022542	0.0390335	protein_coding
ENSMUSG00000043336	Filip1l	0.297167	3.05391	0.00225882	0.0390639	protein_coding
ENSMUSG00000024613	Tcof1	-0.205441	-3.05363	0.00226087	0.0390639	protein_coding
ENSMUSG00000039231	Suv39h1	-0.207526	-3.05292	0.00226623	0.039114	protein_coding
ENSMUSG00000006611	Hfe	0.681324	3.05098	0.00228094	0.0393251	protein_coding
ENSMUSG00000103669	2900042K21Rik	-1.02525	-3.04959	0.00229158	0.0394657	sense_overlapping
ENSMUSG00000032855	Pkd1	0.206892	3.04418	0.00233317	0.0401386	protein_coding
ENSMUSG00000022144	Gdnf	-0.321867	-3.04357	0.00233786	0.0401758	protein_coding
ENSMUSG00000013033	Adgrl1	0.260896	3.04304	0.00234201	0.0402037	protein_coding
ENSMUSG00000034842	Art3	0.682011	3.04224	0.00234823	0.0402235	protein_coding
ENSMUSG00000025034	Trim8	-0.194794	-3.04236	0.00234731	0.0402235	protein_coding
ENSMUSG00000022505	Emp2	0.190914	3.04035	0.002363	0.0404331	protein_coding
ENSMUSG00000041372	B4galnt3	-0.975635	-3.03936	0.00237082	0.0405231	protein_coding
ENSMUSG00000035107	Dcbld2	-0.222094	-3.03851	0.00237753	0.0405942	protein_coding
ENSMUSG00000075700	Selenot	-0.226195	-3.03773	0.00238366	0.0406255	protein_coding
ENSMUSG00000018143	Mafk	-0.215718	-3.03763	0.00238447	0.0406255	protein_coding
ENSMUSG00000042712	Tceal9	0.227395	3.03663	0.00239241	0.040717	protein_coding
ENSMUSG00000071281	Zfp65	0.391486	3.03608	0.00239672	0.0407469	protein_coding
ENSMUSG00000027605	Acss2	0.422602	3.03413	0.00241234	0.0409686	protein_coding
ENSMUSG00000025997	Ikzf2	0.899432	3.0334	0.00241816	0.0410083	protein_coding
ENSMUSG00000001909	Trmt1	-0.223957	-3.03319	0.00241984	0.0410083	protein_coding
ENSMUSG00000059895	Ptp4a3	0.411311	3.03224	0.00242744	0.0410933	protein_coding
ENSMUSG00000034910	Pygo1	0.353735	3.03105	0.00243702	0.0411128	protein_coding
ENSMUSG00000043099	Hic1	-0.234107	-3.03085	0.00243867	0.0411128	protein_coding
ENSMUSG00000010830	Kdelr3	0.273073	3.03082	0.00243894	0.0411128	protein_coding
ENSMUSG00000024431	Nr3c1	0.184566	3.03141	0.00243415	0.0411128	protein_coding
ENSMUSG00000039891	Txlnb	0.491622	3.02769	0.00246427	0.0414958	protein_coding
ENSMUSG00000055612	Cdca7	-0.199127	-3.02482	0.00248785	0.0418043	protein_coding
ENSMUSG00000000056	Narf	0.307642	3.025	0.00248634	0.0418043	protein_coding
ENSMUSG00000062929	Cfl2	-0.197586	-3.02073	0.00252163	0.0423271	protein_coding
ENSMUSG00000049097	Ankrd34a	0.357978	3.02037	0.0025247	0.042334	protein_coding
ENSMUSG00000022150	Dab2	-0.18902	-3.01996	0.00252808	0.0423459	protein_coding
ENSMUSG00000054013	Tmem179	-0.720838	-3.01768	0.00254716	0.0426207	protein_coding
ENSMUSG00000030138	Bms1	-0.234326	-3.01351	0.00258245	0.0431658	protein_coding
ENSMUSG00000104814	Gm42979	-0.736926	-3.01136	0.0026008	0.0434268	TEC
ENSMUSG00000040133	Gpr176	0.233275	3.01072	0.00260628	0.0434727	protein_coding
ENSMUSG00000079037	Prnp	0.204529	3.0087	0.00262368	0.0437169	protein_coding
ENSMUSG00000029703	Lrwd1	-0.203973	-3.0063	0.00264445	0.0440169	protein_coding
ENSMUSG00000024481	Lvrn	0.530592	3.00579	0.00264892	0.0440452	protein_coding
ENSMUSG00000097183	Gm17501	0.306051	3.00473	0.00265814	0.0441524	lincRNA
ENSMUSG00000032350	Gclc	0.243336	3.00177	0.00268412	0.0445287	protein_coding
ENSMUSG00000018379	Srsf1	-0.163225	-3.00151	0.0026864	0.0445287	protein_coding
ENSMUSG00000028672	Hmgcl	0.242019	2.99937	0.0027054	0.0447038	protein_coding
ENSMUSG00000031659	Adcy7	-0.606872	-2.99947	0.00270454	0.0447038	protein_coding
ENSMUSG00000024776	Stambpl1	-0.220387	-2.99941	0.00270506	0.0447038	protein_coding
ENSMUSG00000029651	Mtus2	0.939167	2.9971	0.00272562	0.0449911	protein_coding
ENSMUSG00000032324	Tspan3	0.187494	2.99608	0.00273471	0.0450944	protein_coding
ENSMUSG00000036503	Rnf13	0.251196	2.9952	0.00274263	0.045178	protein_coding
ENSMUSG00000028556	Dock7	-0.180447	-2.99214	0.00277028	0.0455348	protein_coding
ENSMUSG00000030592	Ryr1	0.344287	2.9918	0.00277337	0.0455348	protein_coding
ENSMUSG00000020534	Shmt1	-0.222102	-2.99154	0.00277574	0.0455348	protein_coding
ENSMUSG00000024785	Rcl1	-0.240444	-2.9919	0.00277251	0.0455348	protein_coding
ENSMUSG00000098123	Gm4518	0.955696	2.99112	0.00277953	0.0455499	processed_pseudogene
ENSMUSG00000020108	Ddit4	0.182544	2.98894	0.00279948	0.0457727	protein_coding
ENSMUSG00000062093	Gm10110	-0.248336	-2.98894	0.00279948	0.0457727	transcribed_processed_pseudogene
ENSMUSG00000022438	Parvb	-0.249977	-2.98869	0.00280176	0.0457727	protein_coding
ENSMUSG00000040557	Mettl27	0.392823	2.98713	0.00281611	0.0459416	protein_coding
ENSMUSG00000020268	Lyrm7	0.925558	2.98694	0.00281789	0.0459416	protein_coding
ENSMUSG00000091941	Gm7399	0.759501	2.98569	0.00282943	0.0460826	processed_pseudogene
ENSMUSG00000032766	Gng11	0.425523	2.9849	0.00283675	0.0461414	protein_coding
ENSMUSG00000058838	Rps27a-ps2	0.346922	2.98467	0.00283884	0.0461414	processed_pseudogene
ENSMUSG00000026014	Raph1	-0.223273	-2.98331	0.00285151	0.0462999	protein_coding
ENSMUSG00000031982	Arv1	-0.322882	-2.98189	0.00286471	0.0463809	protein_coding
ENSMUSG00000020741	Cluh	-0.188695	-2.98181	0.0028655	0.0463809	protein_coding
ENSMUSG00000037851	Iars	-0.191581	-2.98229	0.00286105	0.0463809	protein_coding
ENSMUSG00000042628	Zfyve1	0.250151	2.98152	0.00286817	0.0463809	protein_coding
ENSMUSG00000025477	Inpp5a	0.223522	2.97859	0.00289579	0.0467799	protein_coding
ENSMUSG00000059824	Dbp	0.551552	2.97819	0.00289961	0.046794	protein_coding
ENSMUSG00000048337	Npy4r	1.06428	2.97727	0.00290825	0.0468859	protein_coding
ENSMUSG00000046733	Gprc5a	-0.259064	-2.97649	0.00291568	0.0469581	protein_coding
ENSMUSG00000021190	Lgmn	0.192934	2.97429	0.0029367	0.0472488	protein_coding
ENSMUSG00000038446	Cdc40	-0.221238	-2.97335	0.00294571	0.0473458	protein_coding
ENSMUSG00000051341	Zfp52	-0.370509	-2.97299	0.00294917	0.0473536	protein_coding
ENSMUSG00000026558	Uck2	-0.168446	-2.97119	0.00296651	0.0474881	protein_coding
ENSMUSG00000020775	Mrpl38	-0.210483	-2.9718	0.00296063	0.0474881	protein_coding
ENSMUSG00000043993	2900052L18Rik	0.638637	2.97145	0.00296394	0.0474881	processed_transcript
ENSMUSG00000039660	Spout1	-0.213417	-2.96965	0.00298139	0.0476783	protein_coding
ENSMUSG00000027966	Col11a1	0.508258	2.96678	0.00300932	0.0480765	protein_coding
ENSMUSG00000043881	Kbtbd7	0.58689	2.96584	0.00301856	0.0481757	protein_coding
ENSMUSG00000040540	Ctdsp2-ps	0.283806	2.96122	0.00306428	0.0488325	processed_pseudogene
ENSMUSG00000000126	Wnt9a	-0.284678	-2.96106	0.00306585	0.0488325	protein_coding
ENSMUSG00000051457	Spn	0.700071	2.95823	0.00309416	0.049234	protein_coding
ENSMUSG00000020893	Per1	0.311264	2.95675	0.00310897	0.0494202	protein_coding
ENSMUSG00000035268	Pkig	0.295532	2.95595	0.00311711	0.0495	protein_coding
ENSMUSG00000028641	P3h1	0.193631	2.95506	0.00312611	0.0495935	protein_coding
ENSMUSG00000097164	Cep83os	0.545134	2.95249	0.00315222	0.0499578	bidirectional_promoter_lncRNA

## Sheet: Gene Sets
TC Up	TC Down
Cgn	Ptn
Cth	Smoc2
Slc2a5	Gas2
Mfap5	Asb4
Lpl	Galnt18
Bst2	Cxcl12
Cacna1a	Spon2
Synpo2l	Capn6
Plscr2	Lrrc17
Itga3	Ptgfr
Serpinb9b	Pde4b
Pdzd2	Ptx3
Dab2	Emb
Ms4a4d	Ghr
Epha2	Dlk1
Rhpn2	Rnf150
Rassf7	S1pr3
Dusp3	Zfp503
Serpine1	Crabp1
Cryab	Gria1
Rflnb	Ptprk
Itga6	Dkk3
Trim16	Slc1a3
Maff	Pcdh18
Aif1l	Ackr3
Rnase4	AW551984
Vnn1	Tnc
Rnd1	Igsf10
Dusp4	Marcks
Cd59a	Rnf144a
Sh3tc1	Cebpd
Raph1	Cdo1
Ppef1	Galnt17
Gsto2	Sulf2
Dusp9	Nfatc4
Nid1	Gm43618
Hck	Hgf
Dusp8	Pappa
Krt80	Tusc1
Gm11816	Abcd2
P2rx3	Arhgap24
Itga7	Il13ra1
Prl2c3	Bmf
Gpat3	Kcna4
Wnt9a	Lvrn
Tnxb	Vdr
Chrnb1	Dcn
Tnfrsf23	Islr
Atp6v0a4	Actr3b
Rgs16	Pcdhb9
Prr5	Pcdhb7
Gsta3	Glis1
Cdsn	Cd55
Gm12840	Tlr2
Clvs1	Itga11
Gsto1	Lama2
Spo11	Stard10
Chst1	Tle2
Prl2c2	Cfap100
Plpp2	Adamts9
Gsta4	Igf1
Rhox5	Negr1
Mamdc2	Otulinl
Foxf1	Galnt13
Il15ra	Fam13a
Plcxd2	Tle6
Grk5	Sh2d3c
Nppb	Ctso
Krt13	Hlf
Ly6a	C1s1
Car6	Klf12
Nbl1	Calcrl
Tdrp	Prkg1
Lama5	Trim30a
Fer1l6	Tnfrsf11b
Ces2g	Col11a1
Akr1c14	Pcdh9
Ptprj	Aspn
Ptprt	Nova1
A730049H05Rik	Plekha4
Aloxe3	A930002H24Rik
Adam22	Nol4
Aspg	Ctla2a
Tmem62	Sfrp2
2200002D01Rik	Mmp9
Lhx4	Pappa2
Psca	Il18
Scrn1	Unc13b
Gdnf	Tmem44
Lyn	Ajm1
Gm4610	Osr2
Misp3	Calml4
Lgr6	Aldh1a7
Lyz2	Kcnk10
Elfn1	Ednra
Selp	Cpa6
Slc27a6	Hmcn1
Kcnab3	Dapk1
Matn3	Smoc1
Car14	Mab21l2
S100a7a	Zfp467
Gpc6	Adra1d
Sema6b	Nrk
Sema3b	Trim30d
Edn1	Sycp2
Ccdc194	Rnf207
Duox1	Mdfi
Tmem88	Aox3
Nlrc5	Fam135b
Limch1	Cd33
Btn1a1	Tro
Sema3c	Gm21680
Cyp1a1	5930403N24Rik
Anpep	Mfap4
Klhl30	H2-DMb2
Nrcam	Retn
Cdh17	Pde3a
Fyb2	Agtr2
Rab20	Parvaos
Ccl9	Galnt5
Pcdh10	Slc17a6
Wnt7a	Slc16a9
Cyp3a41a	Mir670hg
Abca4	Snap25
Gpr179	Atp8b4
Cdkl1	Grpr
Septin4	Cytip
Gpnmb	Gm2860
Csn3	Gm45338
Mamld1	Caps2
G930009F23Rik	Mmp16
Krt7	Tmem169
Angpt4
Atg9b
Rassf6
Gpr39
Psg17
Col6a4
Calcb
Shank1
Serpinb1b
Mycl
Eps8l2
Ifit1bl1
Gm6083
Havcr2
Acvrl1
AU021092
Tspan12
Atp1a3
Tspan33
Ifit1bl2
BC021767
Sh2d6
C3ar1
Gm43154
Gm38124
Lypd5
Oit3
Adamtsl1
Il3ra
Ecscr
Upk3b
Ifi205
Ror1
Gm43970
Sh3bgrl2
B3gnt3
Itga1
Hs3st1
Tmem145
Sorbs2
Ica1l
Mbnl3
B4galnt3
Serpind1
Gm35037
Tec
Nckap5
Cdh19
Enkur
Gm35330
Fbxw10
Rnf165
Gm16178
Gm7241
Ang
Gm4316
Hoxb6
Serpina9
Muc13
Arhgap8
Fendrr
Tfec
Soat2
AI661453
9530053A07Rik
Pi15
Mill2
Gm26651
Gm43314
Slco4a1
4930458D05Rik
4930461G14Rik
Gm15731
Prl2c5
Plb1
Lamb3
5930409G06Rik
Gm44067
Dlgap1
Slc12a8
Ces2f
Cyp4f40
Adm2
Defb41
Matn4
Gm44275
Ces1a
Klk1b14-ps
Kctd4
Cyp2ab1
Gm3376
Gm36099
Insc
Rnf183
Tdrd9
Synpr
Lman1l
Gm44507
Cldn9
F5
2610316D01Rik
Duox2
Mup-ps23
Mettl7b
Gm26705
Abat
Npl
Gm13284
Gm13093
Ccdc180
Prr32
Klk1b27
Pde6h
Pof1b
Cpa4
